# Supplementary material for: 1-(2-Meth­oxy­phen­yl)-1H-pyrrole-2,5-dione
Source: Acta Crystallogr Sect E Struct Rep Online. 2012 Jun 30;68(Pt 7):o2282. doi: 10.1107/S1600536812026888 (PMC3394061; doi:10.1107/S1600536812026888)
Supplement: Supplementary file 1 [file e-68-o2282-sup1.cif]

##############################################################################
#                                                                            #
# This CIF contains the data in a paper accepted for publication in          #
# Acta Crystallographica Section E. It conforms to the requirements of       #
# Notes for Authors for Acta Crystallographica Section E, and has been       #
# peer reviewed under the auspices of the IUCr Commission on Journals.       #
#                                                                            #
# Full details of the Crystallographic Information File format               #
# are given in the paper "The Crystallographic Information File (CIF):       #
# a New Standard Archive File for Crystallography" by S. R. Hall, F. H.      #
# Allen and I. D. Brown [Acta Cryst. (1991), A47, 655-685].                  #
#                                                                            #
# The current version of the core CIF dictionary is obtainable from          #
# ftp://ftp.iucr.org/pub/cif_core.dic.                                       #
#                                                                            #
# Software is freely available for graphical display of the structure(s)     #
# in this CIF. For information consult the CIF software page                 #
# http://www.iucr.org/resources/cif/software.                                #
#                                                                            #
# This file may be used for bona fide research purposes within the           #
# scientific community so long as proper attribution is given to the journal # 
# article from which it was obtained.                                        #
#                                                                            #
##############################################################################
data_global
_audit_creation_method     ?
_journal_date_recd_electronic     2012-06-13
_journal_date_accepted     2012-06-13
_journal_name_full     'Acta Crystallographica, Section E'
_journal_year     2012
_journal_volume     68
_journal_issue      7
_journal_page_first     o2282
_journal_page_last     o2282
_journal_paper_category     QO
_journal_paper_doi     10.1107/S1600536812026888
_journal_coeditor_code     HB6853
_publ_contact_author
;
Muhammad Nawaz Tahir
University of Sargodha
Department of Physics
Sargodha
Pakistan
;
_publ_contact_author_email     'dmntahir_uos@yahoo.com'
_publ_contact_author_fax     '0092 48 32 22 121'
_publ_contact_author_phone     '0092 48 92 30 914'
_publ_section_title
;
1-(2-Methoxyphenyl)-1<i>H</i>-pyrrole-2,5-dione
;
loop_
    _publ_author_name
    _publ_author_address
    'Muhammad Sirajuddin'
;
Department of Chemistry
Quaid-i-Azam University
Islamabad
Pakistan
;
    'Saqib Ali'
;
Department of Chemistry
Quaid-i-Azam University
Islamabad
Pakistan
;
    'Tahir, M. Nawaz'
;
Department of Physics
University of Sargodha
Sargodha
Pakistan
;
data_I
_audit_creation_method     SHELXL-97
_chemical_name_systematic
;
1-(2-Methoxyphenyl)-1<i>H</i>-pyrrole-2,5-dione
;
_chemical_name_common     ?
_chemical_formula_moiety     'C11 H9 N O3'
_chemical_formula_sum     'C11 H9 N O3'
_chemical_formula_iupac     'C11 H9 N O3'
_chemical_formula_weight     203.19
_symmetry_cell_setting     monoclinic
_symmetry_space_group_name_H-M     'P 21/c'
_symmetry_space_group_name_Hall     '-P 2ybc'
loop_
    _symmetry_equiv_pos_site_id
    _symmetry_equiv_pos_as_xyz
    1 x,y,z
    2 -x,1/2+y,1/2-z
    3 -x,-y,-z
    4 x,1/2-y,1/2+z
_cell_length_a     12.7018(15)
_cell_length_b     10.2689(12)
_cell_length_c     7.4695(8)
_cell_angle_alpha     90
_cell_angle_beta     101.067(7)
_cell_angle_gamma     90
_cell_volume     956.16(19)
_cell_formula_units_Z     4
_cell_measurement_reflns_used     1267
_cell_measurement_theta_min     1.63
_cell_measurement_theta_max     26.00
_cell_measurement_temperature     296(2)
_exptl_crystal_description     prism
_exptl_crystal_colour     'light yellow'
_exptl_crystal_size_max     0.30
_exptl_crystal_size_mid     0.25
_exptl_crystal_size_min     0.23
_exptl_crystal_density_diffrn     1.412
_exptl_crystal_density_meas     ?
_exptl_crystal_density_method     'not measured'
_exptl_crystal_F_000     424
_exptl_absorpt_coefficient_mu     0.104
_exptl_absorpt_correction_type     multi-scan
_exptl_absorpt_process_details     '(SADABS; Bruker, 2005)'
_exptl_absorpt_correction_T_min     0.969
_exptl_absorpt_correction_T_max     0.977
_exptl_special_details
;
;
_diffrn_ambient_temperature     296(2)
_diffrn_radiation_type     MoK\a
_diffrn_radiation_wavelength     0.71073
_diffrn_radiation_source     'fine-focus sealed tube'
_diffrn_radiation_monochromator     graphite
_diffrn_measurement_device_type     'Bruker Kappa APEXII CCD'
_diffrn_measurement_method     \w
_diffrn_detector_area_resol_mean     8.00
_diffrn_reflns_number     7388
_diffrn_reflns_av_R_equivalents     0.0295
_diffrn_reflns_av_sigmaI/netI     0.0332
_diffrn_reflns_theta_min     1.94
_diffrn_reflns_theta_max     26.00
_diffrn_reflns_theta_full     26.00
_diffrn_measured_fraction_theta_max     0.997
_diffrn_measured_fraction_theta_full     0.997
_diffrn_reflns_limit_h_min     -12
_diffrn_reflns_limit_h_max     15
_diffrn_reflns_limit_k_min     -12
_diffrn_reflns_limit_k_max     9
_diffrn_reflns_limit_l_min     -9
_diffrn_reflns_limit_l_max     9
_diffrn_standards_number     0
_diffrn_standards_interval_count     ?
_diffrn_standards_interval_time     ?
_diffrn_standards_decay_%     ?
_refine_special_details
;
Refinement of <i>F</i>^2^ against ALL reflections. The weighted <i>R</i>-factor
<i>wR</i> and goodness of fit <i>S</i> are based on <i>F</i>^2^, conventional
<i>R</i>-factors <i>R</i> are based on <i>F</i>, with <i>F</i> set to zero for
negative <i>F</i>^2^. The threshold expression of <i>F</i>^2^ >
\s(<i>F</i>^2^) is used only for calculating <i>R</i>-factors(gt) <i>etc</i>.
and is not relevant to the choice of reflections for refinement.
<i>R</i>-factors based on <i>F</i>^2^ are statistically about twice as large
as those based on <i>F</i>, and <i>R</i>- factors based on ALL data will be
even larger.
;
_reflns_number_total     1887
_reflns_number_gt     1267
_reflns_threshold_expression     I>2\s(I)
_refine_ls_structure_factor_coef     Fsqd
_refine_ls_matrix_type     full
_refine_ls_R_factor_all     0.0710
_refine_ls_R_factor_gt     0.0407
_refine_ls_wR_factor_gt     0.0952
_refine_ls_wR_factor_ref     0.1120
_refine_ls_goodness_of_fit_ref     1.014
_refine_ls_restrained_S_all     1.014
_refine_ls_number_reflns     1887
_refine_ls_number_parameters     137
_refine_ls_number_restraints     0
_refine_ls_hydrogen_treatment     constr
_refine_ls_weighting_scheme     calc
_refine_ls_weighting_details
         'calc w=1/[\s^2^(Fo^2^)+(0.0510P)^2^+0.1053P] where P=(Fo^2^+2Fc^2^)/3'
_atom_sites_solution_hydrogens     geom
_atom_sites_solution_primary     direct
_atom_sites_solution_secondary     difmap
_refine_ls_shift/su_max     0.000
_refine_ls_shift/su_mean     0.000
_refine_diff_density_max     0.108
_refine_diff_density_min     -0.187
loop_
    _atom_type_symbol
    _atom_type_description
    _atom_type_scat_dispersion_real
    _atom_type_scat_dispersion_imag
    _atom_type_scat_source
    'C' 'C' 0.0033 0.0016
                         'International Tables Vol C Tables 4.2.6.8 and 6.1.1.4'
    'H' 'H' 0.0000 0.0000
                         'International Tables Vol C Tables 4.2.6.8 and 6.1.1.4'
    'N' 'N' 0.0061 0.0033
                         'International Tables Vol C Tables 4.2.6.8 and 6.1.1.4'
    'O' 'O' 0.0106 0.0060
                         'International Tables Vol C Tables 4.2.6.8 and 6.1.1.4'
_computing_data_collection     'APEX2 (Bruker, 2007)'
_computing_cell_refinement     'SAINT (Bruker, 2007)'
_computing_data_reduction     'SAINT (Bruker, 2007)'
_computing_structure_solution     'SHELXS97 (Sheldrick, 2008)'
_computing_structure_refinement     'SHELXL97 (Sheldrick, 2008)'
_computing_molecular_graphics
                  'ORTEP-3 for Windows (Farrugia, 1997) and PLATON (Spek, 2009)'
_computing_publication_material
                                'WinGX (Farrugia, 1999) and PLATON (Spek, 2009)'
loop_
    _atom_site_type_symbol
    _atom_site_label
    _atom_site_fract_x
    _atom_site_fract_y
    _atom_site_fract_z
    _atom_site_U_iso_or_equiv
    _atom_site_adp_type
    _atom_site_calc_flag
    _atom_site_refinement_flags
    _atom_site_occupancy
    _atom_site_symmetry_multiplicity
    _atom_site_disorder_assembly
    _atom_site_disorder_group
    O O1 0.20496(11) 0.44118(13) -0.18267(18) 0.0604(4) Uani d . 1 1 . .
    O O2 0.08846(11) 0.44793(14) 0.1941(2) 0.0692(5) Uani d . 1 1 . .
    O O3 0.28200(11) 0.79126(14) 0.0549(2) 0.0724(5) Uani d . 1 1 . .
    N N1 0.20700(11) 0.59539(14) 0.11254(19) 0.0438(4) Uani d . 1 1 . .
    C C1 0.29485(14) 0.51130(17) 0.1042(3) 0.0447(4) Uani d . 1 1 . .
    C C2 0.29351(15) 0.43286(17) -0.0476(3) 0.0476(5) Uani d . 1 1 . .
    C C3 0.38002(18) 0.35292(19) -0.0525(3) 0.0619(6) Uani d . 1 1 . .
    H H3 0.3800 0.2986 -0.1522 0.074 Uiso calc R 1 1 . .
    C C4 0.46654(18) 0.3536(2) 0.0903(4) 0.0708(7) Uani d . 1 1 . .
    H H4 0.5250 0.3001 0.0854 0.085 Uiso calc R 1 1 . .
    C C5 0.46810(18) 0.4312(2) 0.2383(3) 0.0698(7) Uani d . 1 1 . .
    H H5 0.5271 0.4308 0.3338 0.084 Uiso calc R 1 1 . .
    C C6 0.38151(16) 0.5103(2) 0.2455(3) 0.0577(5) Uani d . 1 1 . .
    H H6 0.3818 0.5633 0.3465 0.069 Uiso calc R 1 1 . .
    C C7 0.2079(2) 0.3746(2) -0.3493(3) 0.0789(7) Uani d . 1 1 . .
    H H7A 0.2684 0.4044 -0.3978 0.118 Uiso calc R 1 1 . .
    H H7B 0.1430 0.3920 -0.4355 0.118 Uiso calc R 1 1 . .
    H H7C 0.2142 0.2827 -0.3267 0.118 Uiso calc R 1 1 . .
    C C8 0.11142(15) 0.55756(19) 0.1598(2) 0.0478(5) Uani d . 1 1 . .
    C C9 0.04849(15) 0.6775(2) 0.1639(3) 0.0556(5) Uani d . 1 1 . .
    H H9 -0.0208 0.6816 0.1871 0.067 Uiso calc R 1 1 . .
    C C10 0.10532(15) 0.7772(2) 0.1297(3) 0.0560(5) Uani d . 1 1 . .
    H H10 0.0840 0.8639 0.1280 0.067 Uiso calc R 1 1 . .
    C C11 0.20922(15) 0.72958(18) 0.0941(2) 0.0489(5) Uani d . 1 1 . .
loop_
    _atom_site_aniso_label
    _atom_site_aniso_U_11
    _atom_site_aniso_U_22
    _atom_site_aniso_U_33
    _atom_site_aniso_U_12
    _atom_site_aniso_U_13
    _atom_site_aniso_U_23
    O1 0.0631(9) 0.0606(9) 0.0594(9) 0.0035(7) 0.0164(7) -0.0146(7)
    O2 0.0603(9) 0.0562(9) 0.0953(12) -0.0116(7) 0.0252(8) 0.0111(8)
    O3 0.0643(9) 0.0516(9) 0.1068(12) -0.0081(8) 0.0303(9) 0.0103(8)
    N1 0.0435(8) 0.0362(8) 0.0552(9) -0.0021(7) 0.0183(7) -0.0045(7)
    C1 0.0419(10) 0.0386(10) 0.0578(12) 0.0002(8) 0.0198(9) 0.0032(8)
    C2 0.0498(11) 0.0381(10) 0.0600(12) 0.0010(9) 0.0232(10) 0.0045(8)
    C3 0.0695(14) 0.0451(12) 0.0814(15) 0.0089(11) 0.0403(13) 0.0056(10)
    C4 0.0571(14) 0.0572(15) 0.107(2) 0.0192(11) 0.0393(14) 0.0293(14)
    C5 0.0532(13) 0.0739(16) 0.0824(17) 0.0082(12) 0.0137(12) 0.0250(14)
    C6 0.0539(12) 0.0576(13) 0.0621(13) -0.0011(10) 0.0125(10) 0.0076(10)
    C7 0.0974(18) 0.0750(16) 0.0687(15) -0.0085(14) 0.0271(13) -0.0231(12)
    C8 0.0437(11) 0.0507(12) 0.0504(11) -0.0071(9) 0.0129(9) -0.0012(9)
    C9 0.0436(10) 0.0657(14) 0.0598(12) 0.0055(10) 0.0155(9) -0.0050(10)
    C10 0.0547(12) 0.0471(12) 0.0665(13) 0.0090(10) 0.0123(10) -0.0067(9)
    C11 0.0497(11) 0.0431(11) 0.0546(11) -0.0018(9) 0.0121(9) -0.0012(9)
_geom_special_details
;
All e.s.d.'s (except the e.s.d. in the dihedral angle between two l.s. planes)
are estimated using the full covariance matrix. The cell e.s.d.'s are taken
into account individually in the estimation of e.s.d.'s in distances, angles
and torsion angles; correlations between e.s.d.'s in cell parameters are only
used when they are defined by crystal symmetry. An approximate (isotropic)
treatment of cell e.s.d.'s is used for estimating e.s.d.'s involving l.s.
planes.
;
loop_
    _geom_bond_atom_site_label_1
    _geom_bond_atom_site_label_2
    _geom_bond_site_symmetry_2
    _geom_bond_distance
    _geom_bond_publ_flag
    O1 C2 . 1.362(2) ?
    O1 C7 . 1.426(2) ?
    O2 C8 . 1.203(2) ?
    O3 C11 . 1.202(2) ?
    N1 C8 . 1.383(2) ?
    N1 C11 . 1.386(2) ?
    N1 C1 . 1.422(2) ?
    C1 C6 . 1.371(3) ?
    C1 C2 . 1.388(3) ?
    C2 C3 . 1.378(3) ?
    C3 C4 . 1.377(3) ?
    C3 H3 . 0.9300 ?
    C4 C5 . 1.360(3) ?
    C4 H4 . 0.9300 ?
    C5 C6 . 1.377(3) ?
    C5 H5 . 0.9300 ?
    C6 H6 . 0.9300 ?
    C7 H7A . 0.9600 ?
    C7 H7B . 0.9600 ?
    C7 H7C . 0.9600 ?
    C8 C9 . 1.471(3) ?
    C9 C10 . 1.307(3) ?
    C9 H9 . 0.9300 ?
    C10 C11 . 1.479(3) ?
    C10 H10 . 0.9300 ?
loop_
    _geom_angle_atom_site_label_1
    _geom_angle_atom_site_label_2
    _geom_angle_atom_site_label_3
    _geom_angle_site_symmetry_1
    _geom_angle_site_symmetry_3
    _geom_angle
    _geom_angle_publ_flag
    C2 O1 C7 . . 117.40(17) ?
    C8 N1 C11 . . 109.89(15) ?
    C8 N1 C1 . . 125.12(15) ?
    C11 N1 C1 . . 124.64(15) ?
    C6 C1 C2 . . 120.45(18) ?
    C6 C1 N1 . . 119.44(17) ?
    C2 C1 N1 . . 120.10(17) ?
    O1 C2 C3 . . 124.53(18) ?
    O1 C2 C1 . . 116.59(16) ?
    C3 C2 C1 . . 118.9(2) ?
    C4 C3 C2 . . 119.9(2) ?
    C4 C3 H3 . . 120.1 ?
    C2 C3 H3 . . 120.1 ?
    C5 C4 C3 . . 121.2(2) ?
    C5 C4 H4 . . 119.4 ?
    C3 C4 H4 . . 119.4 ?
    C4 C5 C6 . . 119.4(2) ?
    C4 C5 H5 . . 120.3 ?
    C6 C5 H5 . . 120.3 ?
    C1 C6 C5 . . 120.3(2) ?
    C1 C6 H6 . . 119.9 ?
    C5 C6 H6 . . 119.9 ?
    O1 C7 H7A . . 109.5 ?
    O1 C7 H7B . . 109.5 ?
    H7A C7 H7B . . 109.5 ?
    O1 C7 H7C . . 109.5 ?
    H7A C7 H7C . . 109.5 ?
    H7B C7 H7C . . 109.5 ?
    O2 C8 N1 . . 125.28(18) ?
    O2 C8 C9 . . 128.61(18) ?
    N1 C8 C9 . . 106.09(16) ?
    C10 C9 C8 . . 109.24(17) ?
    C10 C9 H9 . . 125.4 ?
    C8 C9 H9 . . 125.4 ?
    C9 C10 C11 . . 108.73(17) ?
    C9 C10 H10 . . 125.6 ?
    C11 C10 H10 . . 125.6 ?
    O3 C11 N1 . . 125.41(17) ?
    O3 C11 C10 . . 128.60(18) ?
    N1 C11 C10 . . 105.98(16) ?
loop_
    _geom_torsion_atom_site_label_1
    _geom_torsion_atom_site_label_2
    _geom_torsion_atom_site_label_3
    _geom_torsion_atom_site_label_4
    _geom_torsion_site_symmetry_1
    _geom_torsion_site_symmetry_2
    _geom_torsion_site_symmetry_3
    _geom_torsion_site_symmetry_4
    _geom_torsion
    _geom_torsion_publ_flag
    C8 N1 C1 C6 . . . . -100.8(2) ?
    C11 N1 C1 C6 . . . . 71.7(2) ?
    C8 N1 C1 C2 . . . . 80.5(2) ?
    C11 N1 C1 C2 . . . . -107.0(2) ?
    C7 O1 C2 C3 . . . . -8.0(3) ?
    C7 O1 C2 C1 . . . . 172.00(17) ?
    C6 C1 C2 O1 . . . . -179.12(16) ?
    N1 C1 C2 O1 . . . . -0.4(2) ?
    C6 C1 C2 C3 . . . . 0.9(3) ?
    N1 C1 C2 C3 . . . . 179.59(15) ?
    O1 C2 C3 C4 . . . . 178.86(17) ?
    C1 C2 C3 C4 . . . . -1.1(3) ?
    C2 C3 C4 C5 . . . . 0.7(3) ?
    C3 C4 C5 C6 . . . . 0.1(3) ?
    C2 C1 C6 C5 . . . . -0.1(3) ?
    N1 C1 C6 C5 . . . . -178.87(17) ?
    C4 C5 C6 C1 . . . . -0.3(3) ?
    C11 N1 C8 O2 . . . . -176.12(18) ?
    C1 N1 C8 O2 . . . . -2.7(3) ?
    C11 N1 C8 C9 . . . . 2.25(19) ?
    C1 N1 C8 C9 . . . . 175.70(16) ?
    O2 C8 C9 C10 . . . . 175.7(2) ?
    N1 C8 C9 C10 . . . . -2.6(2) ?
    C8 C9 C10 C11 . . . . 1.9(2) ?
    C8 N1 C11 O3 . . . . 179.57(19) ?
    C1 N1 C11 O3 . . . . 6.1(3) ?
    C8 N1 C11 C10 . . . . -1.15(19) ?
    C1 N1 C11 C10 . . . . -174.64(16) ?
    C9 C10 C11 O3 . . . . 178.7(2) ?
    C9 C10 C11 N1 . . . . -0.5(2) ?
_iucr_refine_instructions_details
;
TITL MS22BU2 in P2(1)/c
CELL  0.71073  12.7018  10.2689   7.4695   90.000  101.067   90.000
ZERR     4.00   0.0015   0.0012   0.0008    0.000    0.007    0.000
LATT   1
SYMM  - X, 1/2 + Y, 1/2 - Z
SFAC  C    H    N    O
UNIT  44   36   4    12
MERG   2
OMIT    -3.00  52.00
FMAP   2
ACTA
BOND   $H
HTAB
CONF
LIST 4
MPLA 8 C1 C2 C3 C4 C5 C6 C7 O1
MPLA 7 N1 C8 C9 C10 C11 O2 O3
SIZE 0.30 0.25 0.22
L.S.  10
TEMP    23.00
WGHT    0.051000    0.105300
BASF   0.07458
FVAR       1.02986
O1    4    0.204961    0.441184   -0.182673    11.00000    0.06308    0.06057 =
         0.05944   -0.01455    0.01642    0.00349
O2    4    0.088459    0.447931    0.194065    11.00000    0.06027    0.05624 =
         0.09527    0.01114    0.02523   -0.01156
O3    4    0.281998    0.791263    0.054935    11.00000    0.06430    0.05164 =
         0.10684    0.01034    0.03032   -0.00805
N1    3    0.207001    0.595390    0.112544    11.00000    0.04345    0.03617 =
         0.05523   -0.00451    0.01826   -0.00209
C1    1    0.294854    0.511301    0.104193    11.00000    0.04187    0.03857 =
         0.05784    0.00324    0.01985    0.00024
C2    1    0.293506    0.432861   -0.047578    11.00000    0.04981    0.03805 =
         0.05999    0.00446    0.02325    0.00102
C3    1    0.380018    0.352923   -0.052549    11.00000    0.06946    0.04513 =
         0.08136    0.00560    0.04031    0.00887
AFIX  43
H3    2    0.379971    0.298594   -0.152179    11.00000   -1.20000
AFIX   0
C4    1    0.466537    0.353628    0.090264    11.00000    0.05713    0.05721 =
         0.10733    0.02926    0.03932    0.01922
AFIX  43
H4    2    0.524969    0.300077    0.085407    11.00000   -1.20000
AFIX   0
C5    1    0.468099    0.431232    0.238335    11.00000    0.05324    0.07386 =
         0.08243    0.02499    0.01371    0.00816
AFIX  43
H5    2    0.527089    0.430847    0.333812    11.00000   -1.20000
AFIX   0
C6    1    0.381513    0.510338    0.245480    11.00000    0.05387    0.05762 =
         0.06211    0.00760    0.01255   -0.00113
AFIX  43
H6    2    0.381802    0.563333    0.346538    11.00000   -1.20000
AFIX   0
C7    1    0.207889    0.374632   -0.349277    11.00000    0.09741    0.07501 =
         0.06867   -0.02315    0.02710   -0.00846
AFIX 137
H7A   2    0.268360    0.404416   -0.397781    11.00000   -1.50000
H7B   2    0.143029    0.392024   -0.435488    11.00000   -1.50000
H7C   2    0.214247    0.282668   -0.326684    11.00000   -1.50000
AFIX   0
C8    1    0.111417    0.557564    0.159799    11.00000    0.04374    0.05071 =
         0.05041   -0.00122    0.01292   -0.00705
C9    1    0.048495    0.677453    0.163877    11.00000    0.04364    0.06570 =
         0.05975   -0.00505    0.01554    0.00550
AFIX  43
H9    2   -0.020784    0.681555    0.187118    11.00000   -1.20000
AFIX   0
C10   1    0.105320    0.777244    0.129690    11.00000    0.05471    0.04715 =
         0.06647   -0.00668    0.01232    0.00905
AFIX  43
H10   2    0.083953    0.863929    0.128015    11.00000   -1.20000
AFIX   0
C11   1    0.209224    0.729582    0.094102    11.00000    0.04973    0.04309 =
         0.05458   -0.00121    0.01211   -0.00177
HKLF  5
REM  MS22BU2 in P2(1)/c
REM R1 =  0.0407 for   1267 Fo > 4sig(Fo)  and  0.0710 for all   1887 data
REM    138 parameters refined using      0 restraints
END
WGHT      0.0510      0.1053
REM Highest difference peak  0.108,  deepest hole -0.187,  1-sigma level  0.033
Q1    1   0.2768  0.4493  0.0545  11.00000  0.05    0.11
Q2    1   0.2469  0.5443  0.1207  11.00000  0.05    0.10
Q3    1  -0.0921  0.6138  0.1637  11.00000  0.05    0.10
Q4    1   0.6134  0.4979  0.1864  11.00000  0.05    0.10
Q5    1   0.3193  0.5123  0.0107  11.00000  0.05    0.09
Q6    1   0.0869  0.9025  0.0192  11.00000  0.05    0.09
Q7    1  -0.0209  0.6394  0.2171  11.00000  0.05    0.09
Q8    1   0.1141  0.4279 -0.4593  11.00000  0.05    0.09
Q9    1   0.3781  0.7192  0.0114  11.00000  0.05    0.09
Q10   1   0.0988  0.7318  0.2328  11.00000  0.05    0.09
;
