# Supplementary material for: 1-(2-Meth­oxy­phen­yl)-1H-pyrrole-2,5-dione
Source: Acta Crystallogr Sect E Struct Rep Online. 2012 Jun 30;68(Pt 7):o2282. doi: 10.1107/S1600536812026888 (PMC3394061; doi:10.1107/S1600536812026888)
Supplement: Supplementary file 2 [file e-68-o2282-Isup2.hkl]

#
# h,k,l, Fc-squared, Fo-squared, sigma(Fo-squared) and status flag
#
data_I
_shelx_title ' MS22BU2 in P2(1)/c'
_shelx_refln_list_code          4
_shelx_F_calc_maximum      102.51
_exptl_crystal_F_000       424.00
_reflns_d_resolution_high  0.8107
 
loop_
 _symmetry_equiv_pos_as_xyz
 'x, y, z'
 '-x, y+1/2, -z+1/2'
 '-x, -y, -z'
 'x, -y-1/2, z-1/2'
 
_cell_length_a    12.7018
_cell_length_b    10.2689
_cell_length_c     7.4695
_cell_angle_alpha  90.000
_cell_angle_beta  101.067
_cell_angle_gamma  90.000
 
_shelx_F_squared_multiplier     1.000
 
loop_
 _refln_index_h
 _refln_index_k
 _refln_index_l
 _refln_F_squared_calc
 _refln_F_squared_meas
 _refln_F_squared_sigma
 _refln_observed_status
   1   0   0      123.24      121.00      2.33 o
   2   0   0     3530.28     3422.89     43.05 o
   3   0   0     1280.72     1179.67     13.91 o
   4   0   0      337.71      318.97      4.72 o
   5   0   0      282.47      299.94      5.34 o
   6   0   0      749.63      743.89     11.30 o
   7   0   0      926.64      922.21     16.53 o
   8   0   0      117.91      114.27      3.55 o
   9   0   0        4.33        5.08      1.28 o
  10   0   0     1027.95      997.85     23.49 o
  11   0   0      116.35      124.79      7.37 o
  12   0   0      805.18      833.04     22.94 o
  13   0   0        1.65        2.46      3.16 o
  14   0   0        0.80       -3.14      2.09 o
  15   0   0        0.19       -3.01      3.41 o
   1   1   0      728.12      683.81      8.95 o
   2   1   0     2414.25     2242.75     21.49 o
   3   1   0      214.93      217.29      2.72 o
   4   1   0     1175.52     1155.12     10.45 o
   5   1   0      112.52      113.51      1.95 o
   6   1   0        6.24        5.68      0.80 o
   7   1   0       51.66       52.04      1.74 o
   8   1   0       52.37       42.67      1.73 o
   9   1   0       62.06       60.89      2.17 o
  10   1   0       50.96       49.62      5.05 o
  11   1   0        9.21        7.54      2.10 o
  12   1   0       27.28       26.25      2.95 o
  13   1   0       21.57       20.09      2.84 o
  14   1   0       20.30       17.12      2.84 o
  15   1   0        0.02        2.77      2.86 o
   0   2   0     1767.93     1778.80     31.24 o
   1   2   0      260.72      213.44      2.89 o
   2   2   0       56.82       62.65      1.53 o
   3   2   0       34.59       36.08      1.56 o
   4   2   0      292.60      289.64      3.96 o
   5   2   0       48.99       48.49      1.68 o
   6   2   0        0.01       -0.10      0.57 o
   7   2   0       43.27       35.40      1.69 o
   8   2   0        6.41        4.37      1.36 o
   9   2   0        1.88        2.69      1.40 o
  10   2   0      148.84      142.59      5.07 o
  11   2   0       10.28       12.58      2.23 o
  12   2   0        8.17        2.89      2.35 o
  13   2   0       31.58       33.52      3.39 o
  14   2   0        0.20       -2.53      1.69 o
  15   2   0        1.98        1.73      2.70 o
   1   3   0     4628.74     4582.24     50.45 o
   2   3   0      147.26      149.93      2.65 o
   3   3   0       44.91       35.72      1.51 o
   4   3   0       28.00       37.31      2.10 o
   5   3   0      671.86      712.28      9.95 o
   6   3   0      158.59      181.36      3.63 o
   7   3   0       49.01       53.68      2.20 o
   8   3   0       79.46       77.80      3.67 o
   9   3   0       67.59       70.88      2.56 o
  10   3   0      111.43      108.50      4.68 o
  11   3   0       70.86       74.87      6.31 o
  12   3   0        0.36        0.41      1.77 o
  13   3   0        0.91        0.51      1.89 o
  14   3   0        0.56        1.32      1.95 o
   0   4   0       82.67       82.12      4.92 o
   1   4   0      102.11       98.18      3.13 o
   2   4   0      272.71      288.88      5.40 o
   3   4   0      494.87      526.66     10.05 o
   4   4   0      122.06      130.90      3.71 o
   5   4   0      480.48      537.09      8.26 o
   6   4   0       91.11       88.18      5.30 o
   7   4   0      111.45      123.81      4.20 o
   8   4   0        3.18        5.43      1.26 o
   9   4   0       12.24       15.69      1.70 o
  10   4   0       67.82       59.18      4.37 o
  11   4   0        3.48        3.16      2.05 o
  12   4   0        0.20       -0.79      1.74 o
  13   4   0        0.06        2.95      2.31 o
  14   4   0        4.60        8.27      3.12 o
   1   5   0       99.87      109.63      3.69 o
   2   5   0      239.46      241.30      7.22 o
   3   5   0       20.21       25.32      1.91 o
   4   5   0      170.93      164.40      7.96 o
   5   5   0      148.52      166.20      4.70 o
   6   5   0        4.37        5.85      1.67 o
   7   5   0      114.47      109.76      6.44 o
   8   5   0        4.69        3.92      1.67 o
   9   5   0       37.83       42.67      3.48 o
  10   5   0        5.45        4.41      2.07 o
  11   5   0       52.44       52.01      4.52 o
  12   5   0        2.96       -0.96      1.92 o
  13   5   0        0.24        0.83      2.06 o
  14   5   0        0.15       -2.05      2.59 o
   0   6   0      270.15      297.91      8.55 o
   1   6   0      277.98      289.22      6.91 o
   2   6   0      379.62      403.97      8.68 o
   3   6   0      845.24      914.70     20.18 o
   4   6   0       47.38       54.20      3.07 o
   5   6   0        2.33        0.57      1.67 o
   6   6   0        2.97        1.72      2.81 o
   7   6   0       62.50       60.24      3.97 o
   8   6   0       30.01       30.64      3.65 o
   9   6   0      224.77      226.00      6.85 o
  10   6   0      135.40      132.80     10.19 o
  11   6   0        3.78        3.04      2.12 o
  12   6   0        0.01       -1.59      2.04 o
  13   6   0       13.34       15.11      3.24 o
   1   7   0       60.41       55.76      3.40 o
   2   7   0       85.24       91.12      3.92 o
   3   7   0        7.61        8.09      1.80 o
   4   7   0      104.25       89.97      5.79 o
   5   7   0        2.85        3.40      2.05 o
   6   7   0       49.01       44.91      4.60 o
   7   7   0        0.12       -0.77      1.72 o
   8   7   0      163.36      148.84      6.73 o
   9   7   0       54.96       56.32      4.10 o
  10   7   0        0.17       -2.01      1.68 o
  11   7   0        2.55        1.77      2.10 o
  12   7   0        1.66        3.64      2.47 o
   0   8   0      149.92      144.92      6.46 o
   1   8   0      128.09      116.33      4.73 o
   2   8   0        8.37        7.94      1.36 o
   3   8   0        5.43        4.77      2.23 o
   4   8   0        4.97        3.81      2.17 o
   5   8   0      143.29      127.80      8.94 o
   6   8   0       20.88       20.61      3.58 o
   7   8   0        3.15        2.77      2.18 o
   8   8   0        6.66        4.94      2.39 o
   9   8   0        5.66        3.27      2.80 o
  10   8   0        0.34        2.60      2.84 o
  11   8   0        2.35        6.96      2.72 o
   1   9   0       14.58       11.58      1.95 o
   2   9   0        6.77        7.84      2.07 o
   3   9   0        3.73        6.02      1.99 o
   4   9   0       10.16        8.36      2.24 o
   5   9   0       13.69       14.72      3.44 o
   6   9   0       27.55       31.96      4.39 o
   7   9   0        0.82       -0.65      2.01 o
   8   9   0        8.30        3.25      3.25 o
   9   9   0        3.68        0.88      2.61 o
  10   9   0        1.02        3.96      3.30 o
   0  10   0       19.57       23.85      4.02 o
   1  10   0        1.56        1.50      1.51 o
   2  10   0       65.22       67.73      4.71 o
   3  10   0       21.06       26.38      3.86 o
   4  10   0       22.95       16.53      3.22 o
   5  10   0        5.49        4.04      2.72 o
   6  10   0        2.31        5.59      2.88 o
   7  10   0       15.49       14.90      3.21 o
   8  10   0        2.33        2.39      4.02 o
   9  10   0       10.81       14.77      5.72 o
   1  11   0      116.97      113.52      5.93 o
   2  11   0       37.12       40.72      3.84 o
   3  11   0        7.19        6.40      2.38 o
   4  11   0        3.53        8.13      3.19 o
   5  11   0        4.36        0.67      2.57 o
   6  11   0       20.06       23.42      4.33 o
   7  11   0        1.51        0.58      2.65 o
   0  12   0        0.05        2.71      4.32 o
   1  12   0        6.99        5.87      3.36 o
   2  12   0        0.09       -0.37      2.66 o
   3  12   0        4.07        2.50      2.88 o
   4  12   0        0.93        1.10      4.21 o
 -15   1   1        5.98        7.28      2.94 o
 -14   1   1       13.98       18.14      2.91 o
 -13   1   1       21.71       25.86      2.93 o
 -12   1   1      160.13      155.37      5.69 o
 -11   1   1       67.07       66.86      5.18 o
 -10   1   1       13.45       11.99      1.33 o
  -9   1   1       15.50       14.32      1.99 o
  -8   1   1      321.56      332.23      7.01 o
  -7   1   1      185.17      169.24      3.70 o
  -6   1   1      369.87      333.71      5.32 o
  -5   1   1        0.14       -0.55      0.58 o
  -4   1   1      831.92      820.88      8.86 o
  -3   1   1     4708.00     4409.98     41.86 o
  -2   1   1      332.61      321.28      3.62 o
  -1   1   1      236.49      224.00      2.00 o
   0   1   1     6830.38     6251.07     47.60 o
   1   1   1      571.67      536.01      4.94 o
   2   1   1      169.22      173.13      2.25 o
   3   1   1     3184.88     3067.58     24.68 o
   4   1   1      309.39      300.93      3.88 o
   5   1   1      225.79      219.01      3.01 o
   6   1   1      173.94      177.03      2.75 o
   7   1   1       10.74       11.70      1.29 o
   8   1   1        0.33       -0.62      0.89 o
   9   1   1        6.70        6.37      1.33 o
  10   1   1      299.41      294.50      8.91 o
  11   1   1       23.59       21.69      2.65 o
  12   1   1       43.20       39.72      3.59 o
  13   1   1        0.06       -0.09      1.86 o
  14   1   1        0.03       -2.72      1.81 o
 -15   2   1        0.03        1.90      2.55 o
 -14   2   1       44.31       44.87      4.11 o
 -13   2   1       15.12       17.16      2.66 o
 -12   2   1       84.65       91.79      4.94 o
 -11   2   1       21.21       17.09      2.39 o
 -10   2   1       35.34       32.83      2.73 o
  -9   2   1       24.05       27.09      2.92 o
  -8   2   1        0.04       -0.58      1.09 o
  -7   2   1      327.12      358.88      6.44 o
  -6   2   1      356.22      374.40      5.84 o
  -5   2   1     2362.81     2374.27     28.42 o
  -4   2   1      393.56      399.78      5.49 o
  -3   2   1      428.53      438.27      5.60 o
  -2   2   1     9446.20     8762.61     83.11 o
  -1   2   1     1922.05     1867.49     15.76 o
   0   2   1     1492.58     1407.72     11.96 o
   1   2   1      367.57      322.73      3.11 o
   2   2   1      118.82      122.08      2.22 o
   3   2   1      210.66      195.21      2.94 o
   4   2   1      121.82      119.88      2.16 o
   5   2   1     1351.04     1390.50     14.61 o
   6   2   1      450.55      458.11      5.72 o
   7   2   1       56.52       68.38      2.31 o
   8   2   1       93.38       89.49      2.65 o
   9   2   1        4.98        2.25      1.33 o
  10   2   1      248.67      258.29      7.26 o
  11   2   1       73.90       77.46      4.59 o
  12   2   1       39.60       46.49      4.19 o
  13   2   1       34.22       37.94      3.71 o
  14   2   1        0.07        1.55      2.06 o
 -15   3   1        6.81        4.27      3.97 o
 -14   3   1       70.44       71.82      4.93 o
 -13   3   1        0.17       -2.02      1.54 o
 -12   3   1        6.30        6.00      2.00 o
 -11   3   1       70.07       68.61      4.12 o
 -10   3   1       10.48        9.70      1.97 o
  -9   3   1       17.65       16.86      2.09 o
  -8   3   1       10.68       11.47      1.67 o
  -7   3   1       19.85       17.26      1.23 o
  -6   3   1      315.94      313.74      5.89 o
  -5   3   1     1699.60     1781.56     22.07 o
  -4   3   1      489.69      500.58      6.74 o
  -3   3   1      736.70      748.08      9.86 o
  -2   3   1     2776.96     2779.24     26.54 o
  -1   3   1     2590.01     2523.19     24.00 o
   0   3   1      132.00      116.70      1.69 o
   1   3   1      110.16      110.51      1.63 o
   2   3   1      723.25      718.21      7.76 o
   3   3   1       77.09       69.79      2.08 o
   4   3   1       73.52       73.23      2.40 o
   5   3   1      187.39      201.78      4.18 o
   6   3   1       11.89       15.43      1.39 o
   7   3   1     1009.90     1028.17     15.41 o
   8   3   1        6.69        6.64      1.40 o
   9   3   1        3.83        4.64      1.32 o
  10   3   1      184.51      191.89      6.68 o
  11   3   1        8.53        9.87      2.46 o
  12   3   1        1.13       -0.81      1.88 o
  13   3   1        8.88        9.82      2.76 o
  14   3   1        2.17        4.75      2.86 o
 -14   4   1        3.98        1.52      2.11 o
 -13   4   1       23.34       28.00      3.23 o
 -12   4   1       95.23       98.12      5.36 o
 -11   4   1        8.95        8.75      2.06 o
 -10   4   1      158.70      153.26      6.77 o
  -9   4   1        1.71        2.36      1.43 o
  -8   4   1        4.70        6.31      1.30 o
  -7   4   1      257.87      270.67      5.80 o
  -6   4   1      221.47      197.56      5.93 o
  -5   4   1      170.03      187.67      4.76 o
  -4   4   1        0.83        1.79      0.96 o
  -3   4   1      152.48      157.26      3.41 o
  -2   4   1     1355.58     1382.87     18.29 o
  -1   4   1      132.06      143.90      3.69 o
   0   4   1      117.70      106.51      2.59 o
   1   4   1       62.60       61.15      1.84 o
   2   4   1     2171.94     2162.44     25.21 o
   3   4   1       51.37       50.15      2.00 o
   4   4   1        6.90        8.66      1.22 o
   5   4   1       20.89       16.46      1.67 o
   6   4   1       52.94       61.88      2.98 o
   7   4   1        6.85        9.48      1.53 o
   8   4   1        4.80        4.85      1.42 o
   9   4   1       89.48       84.05      3.65 o
  10   4   1       68.45       70.52      3.38 o
  11   4   1        9.29       15.35      2.87 o
  12   4   1        1.14        4.28      2.34 o
  13   4   1        5.92        7.32      2.74 o
  14   4   1        0.62        0.85      2.59 o
 -14   5   1        1.55        1.14      2.68 o
 -13   5   1        1.89       -0.91      1.90 o
 -12   5   1        7.17        4.70      2.35 o
 -11   5   1       19.99       13.90      2.67 o
 -10   5   1       57.41       42.01      3.99 o
  -9   5   1        5.61        9.75      1.80 o
  -8   5   1       32.85       32.41      2.72 o
  -7   5   1        0.63       -2.09      1.40 o
  -6   5   1      301.66      309.01      7.97 o
  -5   5   1       36.75       33.24      2.72 o
  -4   5   1        3.46        5.06      1.21 o
  -3   5   1        1.77        6.65      0.93 o
  -2   5   1       15.11       15.43      1.15 o
  -1   5   1       23.08       19.14      1.35 o
   0   5   1      201.47      194.49      3.22 o
   1   5   1       29.68       29.47      1.28 o
   2   5   1      406.60      410.87      6.14 o
   3   5   1       17.74       20.95      1.57 o
   4   5   1       40.41       47.35      2.21 o
   5   5   1       61.38       60.73      3.06 o
   6   5   1       60.26       66.49      5.71 o
   7   5   1       20.27       23.70      2.61 o
   8   5   1      103.96       98.70      4.04 o
   9   5   1        0.60        2.13      1.43 o
  10   5   1        8.39        8.67      2.44 o
  11   5   1        7.22        4.60      2.32 o
  12   5   1       14.30       12.89      2.93 o
  13   5   1       23.70       33.21      4.72 o
 -13   6   1        6.25        6.65      2.85 o
 -12   6   1        0.23        1.42      2.21 o
 -11   6   1       10.93       12.77      2.83 o
 -10   6   1        3.11        8.40      2.94 o
  -9   6   1       53.28       57.39      3.73 o
  -8   6   1        8.03       12.14      2.35 o
  -7   6   1        0.53       -0.29      1.76 o
  -6   6   1        0.53       -0.89      1.52 o
  -5   6   1      182.82      161.64     11.85 o
  -4   6   1      105.42      105.47      3.58 o
  -3   6   1      162.58      173.37      3.54 o
  -2   6   1        1.20        1.77      0.94 o
  -1   6   1      121.73      111.91      3.21 o
   0   6   1        3.81        3.04      0.95 o
   1   6   1      381.48      349.37      6.19 o
   2   6   1      105.88      105.90      2.50 o
   3   6   1      178.20      174.72      3.70 o
   4   6   1       19.04       25.51      1.88 o
   5   6   1       31.47       34.05      2.39 o
   6   6   1       89.03       89.03      4.54 o
   7   6   1        5.85        5.17      2.05 o
   8   6   1        4.87        0.26      3.16 o
   9   6   1       26.09       30.60      2.73 o
  10   6   1        0.10       -0.61      1.76 o
  11   6   1       13.26       14.86      2.98 o
  12   6   1       42.33       58.05      8.47 o
  13   6   1        0.02       -2.66      2.25 o
 -13   7   1        0.02       -1.57      2.66 o
 -12   7   1        1.33        0.69      2.12 o
 -11   7   1       28.61       27.52      3.64 o
 -10   7   1       29.85       27.92      4.47 o
  -9   7   1       57.10       47.10      5.25 o
  -8   7   1      203.85      183.85     10.89 o
  -7   7   1      106.45      107.39      6.61 o
  -6   7   1        8.80        8.36      2.67 o
  -5   7   1      106.90      102.70      5.27 o
  -4   7   1        1.46        0.58      0.88 o
  -3   7   1       13.34       12.77      2.26 o
  -2   7   1       17.60       17.33      3.13 o
  -1   7   1       60.76       54.98      2.02 o
   0   7   1       10.07        9.97      2.24 o
   1   7   1      266.79      279.81      5.48 o
   2   7   1      260.29      257.74      5.43 o
   3   7   1      246.85      260.45      5.16 o
   4   7   1       33.70       36.61      2.16 o
   5   7   1       42.55       41.66      2.64 o
   6   7   1        1.20       -0.22      1.50 o
   7   7   1       33.09       33.53      2.72 o
   8   7   1        8.37        6.82      2.28 o
   9   7   1       27.87       25.98      2.72 o
  10   7   1        0.21       -0.44      1.93 o
  11   7   1        0.90       -1.31      2.05 o
  12   7   1        0.05        2.37      2.46 o
 -12   8   1       12.58       21.84      4.28 o
 -11   8   1        0.54        3.38      2.99 o
 -10   8   1        0.06       -0.35      6.22 o
  -9   8   1        3.48        4.53      2.70 o
  -8   8   1       15.08        5.86      4.37 o
  -7   8   1       61.35       62.18      6.12 o
  -6   8   1      173.11      166.44      7.83 o
  -5   8   1       22.56       23.39      3.71 o
  -4   8   1      396.11      382.09     15.78 o
  -3   8   1       73.10       70.66      4.37 o
  -2   8   1        3.76        4.07      1.10 o
  -1   8   1        0.30        1.13      1.13 o
   0   8   1        7.64        6.36      1.43 o
   1   8   1        9.55       10.39      2.00 o
   2   8   1        3.05        2.00      1.08 o
   3   8   1       20.58       22.27      2.21 o
   4   8   1       84.25       94.78      5.64 o
   5   8   1       19.40       20.21      2.92 o
   6   8   1      155.19      160.41      7.34 o
   7   8   1        5.83        6.18      2.36 o
   8   8   1      127.59      125.63      6.23 o
   9   8   1        6.79        3.99      2.97 o
  10   8   1        0.53        0.75      2.94 o
  11   8   1        0.61        0.88      2.47 o
 -11   9   1        0.91        2.96      5.22 o
 -10   9   1        0.05        4.32      3.05 o
  -9   9   1        2.43        3.85      2.88 o
  -8   9   1        2.55        2.36      2.49 o
  -7   9   1        0.04        0.25      2.34 o
  -6   9   1      162.25      149.81      8.17 o
  -5   9   1       28.90       25.96      8.03 o
  -4   9   1       20.13       21.21      2.92 o
  -3   9   1      256.91      223.44     13.45 o
  -2   9   1      122.22      118.10      4.61 o
  -1   9   1        0.74       -0.53      1.31 o
   0   9   1      102.63      114.02      4.46 o
   1   9   1       28.73       25.75      3.23 o
   2   9   1       45.93       50.59      3.85 o
   3   9   1      101.38      100.08      5.40 o
   4   9   1      122.44      113.87      7.20 o
   5   9   1      105.39      112.40      7.60 o
   6   9   1       26.88       26.76      4.49 o
   7   9   1       31.32       37.69      3.95 o
   8   9   1       16.96       20.21      3.70 o
   9   9   1        5.78        6.91      3.48 o
  10   9   1        0.00       -1.21      3.97 o
  -9  10   1        6.59        9.93      3.71 o
  -8  10   1        0.04       -0.08      2.66 o
  -7  10   1        6.89       11.85      3.58 o
  -6  10   1        1.05       -1.11      2.27 o
  -5  10   1        8.47        3.40      4.37 o
  -4  10   1        8.11        6.44      2.24 o
  -3  10   1       35.14       31.54      3.49 o
  -2  10   1        0.04       -0.51      1.42 o
  -1  10   1       87.04       90.88      4.59 o
   0  10   1        1.47       -0.80      1.37 o
   1  10   1        3.12        2.66      1.58 o
   2  10   1       14.27       11.96      2.46 o
   3  10   1       45.02       46.24      3.92 o
   4  10   1        0.95        2.66      2.41 o
   5  10   1       11.57        7.00      2.65 o
   6  10   1        2.11       -0.05      2.21 o
   7  10   1        8.78        8.61      2.90 o
   8  10   1        0.47        1.62      2.45 o
  -7  11   1        4.74       16.96      4.07 o
  -6  11   1       13.27       15.61      3.86 o
  -5  11   1        4.62        3.31      2.75 o
  -4  11   1        0.53        0.73      2.21 o
  -3  11   1        0.22        0.78      2.01 o
  -2  11   1       14.65       14.35      2.84 o
  -1  11   1       39.87       39.46      3.94 o
   0  11   1        0.65        1.39      2.03 o
   1  11   1        3.86        5.45      2.29 o
   2  11   1        0.53       -2.84      2.16 o
   3  11   1       10.11       15.25      3.64 o
   4  11   1        4.53        6.72      4.41 o
   5  11   1        3.46        0.62      4.32 o
   6  11   1       12.29       13.73      7.28 o
   7  11   1        1.06       -4.30      2.87 o
  -4  12   1        5.46        5.11      3.02 o
  -3  12   1        0.01       -1.30      2.01 o
  -2  12   1       30.22       30.96      3.80 o
  -1  12   1       37.19       34.55      4.04 o
   0  12   1        6.21        5.86      3.04 o
   1  12   1       23.55       19.44      3.35 o
   2  12   1        0.34       -0.16      2.18 o
   3  12   1        0.66       -1.38      4.12 o
   4  12   1        3.12       10.14      5.22 o
 -15   0   2        0.01        3.50      3.52 o
 -14   0   2        5.95        2.63      6.98 o
 -13   0   2       11.74        9.41      3.23 o
 -12   0   2        0.00       -0.67      2.19 o
 -11   0   2      228.51      223.47      8.90 o
 -10   0   2        3.46        1.70      1.95 o
  -9   0   2      498.68      495.40     13.26 o
  -8   0   2      499.97      514.72     14.80 o
  -7   0   2     1029.01     1005.15     15.14 o
  -6   0   2      120.53      128.36      3.06 o
  -5   0   2      436.09      425.13      6.85 o
  -4   0   2     1258.83     1280.48     15.34 o
  -3   0   2     1796.45     1696.25     19.70 o
  -2   0   2      418.32      374.13      4.84 o
  -1   0   2     3098.40     2859.48     36.80 o
   0   0   2      625.27      618.38      6.94 o
   1   0   2    10508.82     9866.17    101.45 o
   2   0   2     9112.04     8645.70     89.50 o
   3   0   2      222.92      233.99      3.63 o
   4   0   2       22.83       24.63      1.46 o
   5   0   2     1212.95     1263.33     18.11 o
   6   0   2      312.61      344.89      9.78 o
   7   0   2      440.54      441.79     12.16 o
   8   0   2      144.05      150.42      6.77 o
   9   0   2        1.34       -0.09      2.02 o
  10   0   2        0.49       -2.29      1.88 o
  11   0   2      120.17      123.64      7.50 o
  12   0   2       10.28        6.48      3.21 o
  13   0   2        4.10       -0.13      2.82 o
  14   0   2       34.65       46.88      7.93 o
 -15   1   2       26.44       30.86      7.33 o
 -14   1   2       15.71       15.54      2.56 o
 -13   1   2       30.74       24.56      2.88 o
 -12   1   2      167.46      162.04      7.56 o
 -11   1   2       13.56       11.12      2.06 o
 -10   1   2      138.51      128.23      3.66 o
  -9   1   2       28.28       27.55      1.78 o
  -8   1   2        4.07        3.37      1.00 o
  -7   1   2       54.56       67.13      2.17 o
  -6   1   2       38.67       46.61      2.90 o
  -5   1   2       65.43       61.20      1.50 o
  -4   1   2        5.43        5.17      0.52 o
  -3   1   2     1739.46     1672.69     13.19 o
  -2   1   2     1554.80     1522.40     10.97 o
  -1   1   2      204.32      175.57      1.90 o
   0   1   2     3828.59     3636.55     27.60 o
   1   1   2     2471.62     2393.44     18.48 o
   2   1   2      187.27      187.46      2.20 o
   3   1   2      192.69      201.90      2.47 o
   4   1   2       80.79       81.27      1.85 o
   5   1   2       95.40       96.67      2.57 o
   6   1   2      111.67      108.20      2.87 o
   7   1   2       12.32       14.95      1.54 o
   8   1   2       34.17       34.83      3.03 o
   9   1   2       11.82       12.64      2.21 o
  10   1   2       50.57       48.59      4.77 o
  11   1   2        0.05        0.22      1.67 o
  12   1   2       26.86       34.84      4.22 o
  13   1   2       20.52       28.18      3.38 o
  14   1   2        0.25       -0.21      2.46 o
 -15   2   2        5.51        6.23      3.05 o
 -14   2   2       24.95       26.24      4.01 o
 -13   2   2        0.58        0.46      1.73 o
 -12   2   2        5.74        5.48      1.87 o
 -11   2   2       90.53       92.31      4.37 o
 -10   2   2       67.24       64.56      3.08 o
  -9   2   2        0.33       -0.06      1.03 o
  -8   2   2       29.50       35.78      2.43 o
  -7   2   2       46.55       46.11      2.35 o
  -6   2   2        0.92        0.84      0.60 o
  -5   2   2      191.08      188.99      3.05 o
  -4   2   2      389.82      367.62      4.31 o
  -3   2   2     1015.41      954.53      8.31 o
  -2   2   2      121.61      132.64      1.62 o
  -1   2   2       24.99       24.23      0.99 o
   0   2   2     2905.31     2822.23     20.66 o
   1   2   2      672.49      660.71      5.47 o
   2   2   2       80.95       76.03      1.48 o
   3   2   2        2.81        1.76      0.60 o
   4   2   2        7.27        8.48      0.99 o
   5   2   2       31.63       23.76      1.51 o
   6   2   2      274.27      295.49      5.91 o
   7   2   2      190.25      190.37      4.79 o
   8   2   2       37.02       31.57      3.23 o
   9   2   2        2.13        1.93      1.43 o
  10   2   2        5.96        8.63      2.22 o
  11   2   2       13.94       10.29      2.49 o
  12   2   2        9.60       12.56      2.77 o
  13   2   2        9.47       11.84      3.00 o
  14   2   2        1.19        0.37      2.61 o
 -15   3   2        0.05       -0.88      2.01 o
 -14   3   2        7.95        6.43      2.20 o
 -13   3   2       28.72       36.90      3.44 o
 -12   3   2       19.43       17.93      2.57 o
 -11   3   2        0.39       -0.25      1.48 o
 -10   3   2       13.74       13.62      2.06 o
  -9   3   2       10.06       11.31      1.74 o
  -8   3   2      238.83      231.99      5.70 o
  -7   3   2       39.90       46.28      2.49 o
  -6   3   2        0.99        0.72      0.75 o
  -5   3   2       70.34       82.58      2.95 o
  -4   3   2      449.25      443.17      5.59 o
  -3   3   2      332.24      359.28      4.83 o
  -2   3   2     1603.21     1621.50     14.14 o
  -1   3   2       15.86       16.99      0.79 o
   0   3   2       35.08       30.76      1.29 o
   1   3   2      158.83      163.80      2.21 o
   2   3   2       13.86       15.03      0.94 o
   3   3   2       66.62       69.82      1.85 o
   4   3   2      104.66      111.65      2.49 o
   5   3   2      305.22      314.25      5.09 o
   6   3   2      173.31      175.96      4.51 o
   7   3   2       35.48       37.76      2.49 o
   8   3   2      206.62      202.30      5.26 o
   9   3   2        1.80        0.29      1.34 o
  10   3   2        6.69        6.24      1.71 o
  11   3   2       13.73       10.24      2.56 o
  12   3   2       14.37       12.43      2.86 o
  13   3   2        0.69       -0.73      2.19 o
 -14   4   2       39.95       51.59      4.32 o
 -13   4   2       29.47       24.87      3.72 o
 -12   4   2        6.87        5.46      2.06 o
 -11   4   2        1.19        0.99      1.61 o
 -10   4   2        6.54        4.77      1.70 o
  -9   4   2       12.46       11.30      2.26 o
  -8   4   2        1.64        1.74      1.30 o
  -7   4   2       13.43       13.45      1.77 o
  -6   4   2       64.44       70.04      3.56 o
  -5   4   2      305.90      292.98      5.92 o
  -4   4   2     1952.71     2010.95     24.41 o
  -3   4   2        0.10        0.18      0.59 o
  -2   4   2      327.99      335.84      4.31 o
  -1   4   2      339.27      347.63      4.21 o
   0   4   2      107.88      104.61      1.74 o
   1   4   2        1.49        1.30      0.50 o
   2   4   2       19.19       15.81      1.36 o
   3   4   2       20.25       24.33      1.42 o
   4   4   2       12.88       12.44      1.33 o
   5   4   2        0.92        1.19      0.94 o
   6   4   2      122.70      127.49      3.86 o
   7   4   2      198.24      199.97      6.20 o
   8   4   2      133.64      133.32      5.29 o
   9   4   2       44.55       42.89      3.00 o
  10   4   2        0.00       -1.90      1.26 o
  11   4   2       12.58        8.26      2.45 o
  12   4   2        1.30        2.95      2.36 o
  13   4   2        0.99        2.39      2.29 o
 -14   5   2        1.36       -0.64      1.84 o
 -13   5   2        5.37        3.36      2.01 o
 -12   5   2       45.08       40.90      3.64 o
 -11   5   2        2.51        4.53      1.84 o
 -10   5   2      261.70      229.68      8.37 o
  -9   5   2      136.13      136.63      5.99 o
  -8   5   2       39.21       38.90      4.19 o
  -7   5   2       10.10        5.25      1.78 o
  -6   5   2        7.67        7.49      1.71 o
  -5   5   2      124.50      123.28      3.66 o
  -4   5   2      416.27      417.51      9.24 o
  -3   5   2     1059.64     1057.38     12.37 o
  -2   5   2      740.38      728.28      8.87 o
  -1   5   2      196.79      205.56      3.21 o
   0   5   2      755.20      816.38      9.49 o
   1   5   2      114.37      112.46      2.25 o
   2   5   2      252.43      270.83      3.97 o
   3   5   2      131.54      131.70      2.91 o
   4   5   2       11.86       10.35      1.23 o
   5   5   2       51.13       49.03      2.63 o
   6   5   2       50.81       53.48      3.02 o
   7   5   2       13.51       15.76      1.90 o
   8   5   2       85.78       84.44      4.25 o
   9   5   2       75.53       71.77      4.39 o
  10   5   2       21.13       18.47      2.38 o
  11   5   2        4.38        2.74      2.14 o
  12   5   2       41.65       41.44      4.32 o
  13   5   2        1.30       -1.26      2.32 o
 -13   6   2        3.65        3.97      2.44 o
 -12   6   2        6.29        3.11      2.13 o
 -11   6   2        3.17        5.08      2.17 o
 -10   6   2       21.87       22.87      3.96 o
  -9   6   2       60.68       58.60      5.54 o
  -8   6   2      220.68      188.44      8.30 o
  -7   6   2       88.98       79.14      5.67 o
  -6   6   2       74.11       71.65      4.17 o
  -5   6   2        4.46        6.75      1.35 o
  -4   6   2       99.31      112.19      3.36 o
  -3   6   2      269.96      267.40      4.39 o
  -2   6   2       25.43       34.43      1.53 o
  -1   6   2       59.18       69.32      2.05 o
   0   6   2        5.82        5.05      0.99 o
   1   6   2        0.00       -0.71      0.74 o
   2   6   2      348.05      363.76      6.35 o
   3   6   2       26.80       25.09      1.73 o
   4   6   2       82.33       93.02      2.76 o
   5   6   2       89.80      100.12      3.33 o
   6   6   2       38.21       40.53      2.81 o
   7   6   2       74.94       71.13      5.05 o
   8   6   2       87.41       85.13      3.71 o
   9   6   2        5.82        3.99      1.62 o
  10   6   2        3.44        1.56      1.93 o
  11   6   2       19.55       18.40      5.56 o
  12   6   2       11.75       10.31      3.43 o
 -13   7   2       13.32       19.28      4.04 o
 -12   7   2        7.44        7.61      2.64 o
 -11   7   2        0.54       -0.86      2.40 o
 -10   7   2        3.10       -3.00      2.00 o
  -9   7   2        7.98        5.34      4.27 o
  -8   7   2       15.17       18.52      3.52 o
  -7   7   2       65.06       67.14      5.69 o
  -6   7   2       25.84       30.80      3.17 o
  -5   7   2       45.17       44.13      2.58 o
  -4   7   2        0.00        1.57      0.92 o
  -3   7   2       64.52       63.88      2.30 o
  -2   7   2       16.00       16.02      1.40 o
  -1   7   2        1.31        1.73      0.88 o
   0   7   2       10.70        8.87      1.16 o
   1   7   2        1.28        3.81      1.13 o
   2   7   2       28.41       26.68      2.03 o
   3   7   2       24.08       28.00      1.83 o
   4   7   2       10.61       13.54      1.47 o
   5   7   2        8.83        7.18      1.52 o
   6   7   2        0.04       -0.97      1.49 o
   7   7   2       13.85       16.91      3.73 o
   8   7   2        0.00       -0.81      1.41 o
   9   7   2       34.29       34.77      2.74 o
  10   7   2       10.15       10.51      2.39 o
  11   7   2        7.52        5.79      2.85 o
 -12   8   2        3.16        1.52      3.56 o
 -11   8   2       23.26       16.73      5.77 o
 -10   8   2        0.12        6.53      3.02 o
  -9   8   2        0.14        4.87      4.27 o
  -8   8   2        7.68        8.84      3.18 o
  -7   8   2        0.77       -1.84      1.97 o
  -6   8   2        1.98        1.21      2.96 o
  -5   8   2        0.58       -0.63      2.36 o
  -4   8   2       78.03       79.86      4.18 o
  -3   8   2      494.81      520.47      9.88 o
  -2   8   2        2.49        1.90      1.28 o
  -1   8   2      183.22      171.99      4.81 o
   0   8   2       41.58       39.53      2.10 o
   1   8   2        9.13        9.80      1.40 o
   2   8   2       89.94       91.71      3.23 o
   3   8   2       23.19       21.76      1.67 o
   4   8   2       46.82       52.06      3.33 o
   5   8   2        0.47       -0.88      1.26 o
   6   8   2        6.33        5.13      1.99 o
   7   8   2      102.33      112.59      8.02 o
   8   8   2        0.05        0.74      2.13 o
   9   8   2       45.31       56.83      3.97 o
  10   8   2        1.21        0.15      2.27 o
 -10   9   2        7.12        5.68      5.47 o
  -9   9   2        9.20        7.51      3.45 o
  -8   9   2        6.08        7.84      2.99 o
  -7   9   2        0.18       -1.96      2.06 o
  -6   9   2        0.67       -0.58      2.17 o
  -5   9   2        2.43        1.76      2.44 o
  -4   9   2       85.36       80.78      6.92 o
  -3   9   2       54.84       55.74      4.11 o
  -2   9   2        9.63        9.40      1.79 o
  -1   9   2        0.17       -0.49      1.22 o
   0   9   2       49.91       47.60      3.07 o
   1   9   2       10.52        8.47      2.04 o
   2   9   2       44.50       46.39      4.79 o
   3   9   2        0.35        0.12      1.62 o
   4   9   2        2.83       -0.99      1.87 o
   5   9   2        0.00       -2.28      1.52 o
   6   9   2        0.00        0.08      1.83 o
   7   9   2       12.18       14.11      2.46 o
   8   9   2        3.77        1.92      2.19 o
   9   9   2       10.83        3.09      6.06 o
  -9  10   2        0.34        0.74      2.98 o
  -8  10   2        2.55        1.42      2.90 o
  -7  10   2        1.34        5.08      2.89 o
  -6  10   2        3.56        4.08      2.82 o
  -5  10   2       18.87       21.66      4.01 o
  -4  10   2        5.55        6.68      2.44 o
  -3  10   2      150.98      163.59     13.05 o
  -2  10   2       40.36       36.71      3.77 o
  -1  10   2      181.94      180.73      6.98 o
   0  10   2        7.77        5.56      2.34 o
   1  10   2        2.90        0.24      2.37 o
   2  10   2        1.23        1.15      2.31 o
   3  10   2       17.01       17.00      3.09 o
   4  10   2       10.34       10.72      3.62 o
   5  10   2        9.33        7.05      3.21 o
   6  10   2       19.51       15.26      7.73 o
   7  10   2        3.01        0.36      6.22 o
   8  10   2       15.23       18.69      4.36 o
  -7  11   2        6.60       15.20      6.07 o
  -6  11   2        7.07        3.86      3.07 o
  -5  11   2       19.78       28.02      4.58 o
  -4  11   2        7.00        9.89      2.71 o
  -3  11   2        8.76       11.36      2.76 o
  -2  11   2        4.78        5.30      2.30 o
  -1  11   2       20.28       18.97      3.97 o
   0  11   2        0.01        2.06      2.05 o
   1  11   2        3.90        1.43      2.09 o
   2  11   2        2.25       -0.33      3.05 o
   3  11   2        1.90       -2.12      3.08 o
   4  11   2       21.16       22.25      4.46 o
   5  11   2        3.31        6.22      3.76 o
   6  11   2        9.65       10.97      4.00 o
  -4  12   2        2.53        3.22      2.52 o
  -3  12   2        6.01        5.26      2.53 o
  -2  12   2        1.79        4.60      3.90 o
  -1  12   2        0.92        0.02      2.03 o
   0  12   2        0.22        1.19      2.67 o
   1  12   2        2.40        5.79      2.56 o
   2  12   2        0.54        1.73      2.31 o
 -15   1   3        2.72        2.37      2.05 o
 -14   1   3        9.34        5.72      2.18 o
 -13   1   3        0.06        0.84      1.64 o
 -12   1   3       24.93       23.41      3.67 o
 -11   1   3        1.82        3.88      1.58 o
 -10   1   3       10.69        9.51      2.02 o
  -9   1   3      219.98      225.21      4.61 o
  -8   1   3        2.45        2.27      0.99 o
  -7   1   3      729.08      757.69      9.36 o
  -6   1   3      180.33      195.81      2.78 o
  -5   1   3      186.29      188.07      7.98 o
  -4   1   3      114.32      113.14      2.02 o
  -3   1   3      155.91      161.91      2.21 o
  -2   1   3      362.46      297.66     11.47 o
  -1   1   3     1206.03     1241.23     12.89 o
   0   1   3     1465.76     1430.84     14.43 o
   1   1   3      463.96      439.36      4.61 o
   2   1   3      193.72      192.73      2.60 o
   3   1   3     1206.62     1266.65     11.15 o
   4   1   3      117.15      113.26      2.67 o
   5   1   3       60.12       67.26      5.12 o
   6   1   3        9.16       12.68      1.40 o
   7   1   3       18.31       22.68      1.94 o
   8   1   3       20.59       21.13      2.20 o
   9   1   3        0.16        0.43      1.53 o
  10   1   3      107.54      113.73      5.76 o
  11   1   3        0.66        2.06      2.02 o
  12   1   3        3.18        2.31      2.21 o
  13   1   3       15.35       15.24      3.86 o
 -15   2   3        9.33        5.94      2.45 o
 -14   2   3        1.62        1.20      1.77 o
 -13   2   3       20.31       19.96      2.69 o
 -12   2   3       29.92       28.14      3.68 o
 -11   2   3       14.94       10.06      1.95 o
 -10   2   3      113.16      115.46      3.55 o
  -9   2   3        5.54        6.08      1.26 o
  -8   2   3       43.97       39.94      1.72 o
  -7   2   3       77.71       78.61      2.09 o
  -6   2   3       31.04       35.96      1.60 o
  -5   2   3      214.96      231.05      3.59 o
  -4   2   3        7.94        8.13      0.95 o
  -3   2   3      141.66      141.38      1.90 o
  -2   2   3      340.56      342.79      3.53 o
  -1   2   3      353.28      379.26      3.71 o
   0   2   3      505.37      535.59      5.36 o
   1   2   3      167.39      173.74      2.26 o
   2   2   3       87.45       88.90      1.95 o
   3   2   3       40.53       43.14      1.63 o
   4   2   3       34.66       40.04      1.61 o
   5   2   3       28.12       26.64      1.60 o
   6   2   3       17.01       17.40      1.59 o
   7   2   3       37.97       43.14      2.51 o
   8   2   3       60.78       66.79      3.20 o
   9   2   3        2.08       -0.23      1.32 o
  10   2   3        6.24        2.54      1.92 o
  11   2   3        8.44       11.17      2.61 o
  12   2   3        6.66        5.38      2.56 o
  13   2   3       10.43        9.54      2.95 o
 -15   3   3        2.33        0.16      2.06 o
 -14   3   3        1.15        1.80      1.90 o
 -13   3   3       28.05       30.24      3.21 o
 -12   3   3       13.39       11.49      2.43 o
 -11   3   3        9.38       12.69      1.76 o
 -10   3   3       92.07       98.36      3.59 o
  -9   3   3      204.00      194.57      4.64 o
  -8   3   3       82.67       80.43      5.28 o
  -7   3   3        3.75        2.42      0.87 o
  -6   3   3        4.24        5.41      0.84 o
  -5   3   3       74.14       81.74      7.95 o
  -4   3   3      937.38      966.03     10.48 o
  -3   3   3       14.71       16.01      1.25 o
  -2   3   3       85.31      103.42      1.81 o
  -1   3   3       40.00       39.50      1.17 o
   0   3   3      200.06      214.73      3.38 o
   1   3   3      139.74      137.68      2.37 o
   2   3   3      173.21      185.56      5.88 o
   3   3   3      507.47      526.87      6.12 o
   4   3   3        1.35        2.42      0.85 o
   5   3   3        8.33        7.77      1.11 o
   6   3   3      102.64      106.12      4.27 o
   7   3   3       48.27       53.45      2.77 o
   8   3   3       89.86       97.45      3.56 o
   9   3   3        6.43        5.40      1.57 o
  10   3   3       51.24       51.30      3.17 o
  11   3   3        7.40        8.31      2.13 o
  12   3   3        4.38        5.30      3.24 o
  13   3   3        0.30       -2.80      2.00 o
 -14   4   3        3.04        2.84      2.26 o
 -13   4   3        5.51        2.12      1.81 o
 -12   4   3        4.41        1.90      1.75 o
 -11   4   3       96.25       87.49      3.95 o
 -10   4   3      128.00      105.27      4.97 o
  -9   4   3       13.33       12.76      2.06 o
  -8   4   3       14.91       13.37      1.35 o
  -7   4   3       16.99       16.97      1.41 o
  -6   4   3      464.16      475.41      7.66 o
  -5   4   3     1589.05     1579.76     17.90 o
  -4   4   3      243.15      235.06      4.00 o
  -3   4   3       34.95       31.21      1.23 o
  -2   4   3      110.91      103.68      6.01 o
  -1   4   3      149.05      162.27      3.09 o
   0   4   3      880.91      935.18      9.57 o
   1   4   3       34.60       33.15      1.24 o
   2   4   3       24.15       22.98      3.31 o
   3   4   3      131.28      187.22      8.33 o
   4   4   3       77.57       79.93      3.00 o
   5   4   3       70.95       69.39      2.56 o
   6   4   3       97.42       95.75      4.34 o
   7   4   3      124.84      128.47      3.62 o
   8   4   3       22.79       22.46      2.11 o
   9   4   3        7.81        5.27      1.58 o
  10   4   3        0.76        1.14      1.43 o
  11   4   3        0.80        1.18      1.93 o
  12   4   3       16.69       22.70      3.07 o
 -14   5   3        0.34        1.11      2.21 o
 -13   5   3        4.11        3.98      2.03 o
 -12   5   3        0.35       -0.77      1.55 o
 -11   5   3        5.90        4.90      1.63 o
 -10   5   3       28.23       29.81      3.03 o
  -9   5   3       88.07       82.93      5.39 o
  -8   5   3       28.25       26.22      2.61 o
  -7   5   3        7.34        5.87      1.60 o
  -6   5   3       39.85       34.80      2.52 o
  -5   5   3       28.28       28.46      2.19 o
  -4   5   3       25.23       19.46      2.40 o
  -3   5   3      411.27      435.99      7.82 o
  -2   5   3        8.85        8.17      0.97 o
  -1   5   3        9.18        5.80      0.97 o
   0   5   3       14.83       14.62      1.14 o
   1   5   3       68.93       73.60      3.54 o
   2   5   3       15.84       15.14      1.19 o
   3   5   3       77.36       81.57      2.63 o
   4   5   3       40.06       41.90      2.45 o
   5   5   3        3.68        4.96      1.14 o
   6   5   3       29.64       23.95      1.91 o
   7   5   3       97.93       97.59      3.42 o
   8   5   3        4.10        5.63      1.56 o
   9   5   3       57.05       49.45      3.08 o
  10   5   3        1.11        2.84      1.62 o
  11   5   3        5.07        3.85      2.18 o
  12   5   3        4.24        3.79      2.34 o
 -13   6   3        1.64        0.69      2.43 o
 -12   6   3        0.40        1.80      2.03 o
 -11   6   3        1.57        0.12      2.76 o
 -10   6   3        8.67        7.84      3.37 o
  -9   6   3       59.31       65.49      5.74 o
  -8   6   3       38.90       42.19      4.60 o
  -7   6   3        8.69        7.03      1.90 o
  -6   6   3      146.54      139.16      5.05 o
  -5   6   3       46.80       47.98      3.11 o
  -4   6   3      217.07      210.57      5.77 o
  -3   6   3       43.58       41.61      2.78 o
  -2   6   3        2.46        2.92      1.04 o
  -1   6   3       52.01       52.83      2.07 o
   0   6   3        7.29        5.74      1.06 o
   1   6   3       24.06       26.15      1.37 o
   2   6   3      229.04      226.43      4.49 o
   3   6   3        4.75        4.19      1.02 o
   4   6   3       24.75       26.04      2.19 o
   5   6   3       46.66       43.85      2.39 o
   6   6   3      121.30      131.24      3.71 o
   7   6   3        9.41        9.99      1.67 o
   8   6   3       65.50       67.59      3.22 o
   9   6   3        4.51        7.49      1.71 o
  10   6   3        0.28       -0.92      1.68 o
  11   6   3        0.28       -2.56      1.71 o
 -12   7   3        2.10       -1.48      4.48 o
 -11   7   3       20.57       16.18      3.73 o
 -10   7   3        1.22        4.18      2.62 o
  -9   7   3       17.81       28.18      4.29 o
  -8   7   3       31.26       39.61      8.53 o
  -7   7   3        3.15        3.78      3.61 o
  -6   7   3      959.86      934.04     22.64 o
  -5   7   3      280.06      287.59     10.19 o
  -4   7   3      136.91      136.26      6.54 o
  -3   7   3      109.32      108.62      2.39 o
  -2   7   3       72.40       69.98      2.70 o
  -1   7   3       77.70       77.65      2.87 o
   0   7   3      175.62      175.63      4.07 o
   1   7   3       11.75       13.61      1.47 o
   2   7   3       20.01       22.19      2.81 o
   3   7   3       51.49       50.42      5.07 o
   4   7   3      172.51      200.13      5.98 o
   5   7   3        1.66        0.66      1.41 o
   6   7   3      254.72      266.95      7.76 o
   7   7   3      107.51      101.62      4.80 o
   8   7   3        3.47        2.17      1.51 o
   9   7   3        8.12        4.60      1.65 o
  10   7   3       22.08       23.22      2.79 o
 -11   8   3        9.27       15.56      4.92 o
 -10   8   3        1.94       -1.06      2.22 o
  -9   8   3        5.99        4.74      3.22 o
  -8   8   3       24.11       22.87      4.03 o
  -7   8   3       34.76       32.41      9.39 o
  -6   8   3       35.99       41.77      4.77 o
  -5   8   3      198.41      211.39     11.34 o
  -4   8   3       25.72       24.15      6.26 o
  -3   8   3      326.64      330.54      8.96 o
  -2   8   3        3.45       -1.89      1.44 o
  -1   8   3        0.10       -0.88      1.48 o
   0   8   3       10.66       10.63      1.43 o
   1   8   3       38.16       41.94      3.84 o
   2   8   3        9.16        8.54      1.37 o
   3   8   3       20.64       25.56      3.45 o
   4   8   3       52.84       55.61      4.55 o
   5   8   3       60.37       59.78      3.59 o
   6   8   3        2.05        2.38      2.14 o
   7   8   3       38.18       43.40      3.36 o
   8   8   3        4.35        0.86      1.92 o
   9   8   3       28.59       31.17      3.20 o
 -10   9   3        1.26        4.21      3.91 o
  -9   9   3        5.92       10.00      4.02 o
  -8   9   3        1.24       -0.37      2.54 o
  -7   9   3        5.29        6.85      7.63 o
  -6   9   3       14.25        7.28      2.87 o
  -5   9   3        0.46        1.41      2.29 o
  -4   9   3       27.60       26.45      3.24 o
  -3   9   3      114.49      110.45      5.66 o
  -2   9   3       21.58       17.11      2.64 o
  -1   9   3      232.47      220.60      6.96 o
   0   9   3       33.67       33.61      3.48 o
   1   9   3       48.65       60.93      4.46 o
   2   9   3       15.03       16.40      2.77 o
   3   9   3        0.10        3.84      2.78 o
   4   9   3       23.31       20.22      3.91 o
   5   9   3        6.75        4.14      3.08 o
   6   9   3       12.51       11.38      3.52 o
   7   9   3       39.93       49.51      5.44 o
   8   9   3        2.85        4.25      3.25 o
  -8  10   3        3.92       14.54      3.91 o
  -7  10   3        2.07       -0.35      2.75 o
  -6  10   3        5.58        8.11      3.46 o
  -5  10   3       13.08       12.89      3.44 o
  -4  10   3        9.48       11.93      2.77 o
  -3  10   3       31.65       34.24      3.79 o
  -2  10   3       17.45       13.48      2.53 o
  -1  10   3        8.49        8.88      2.32 o
   0  10   3        9.84        6.89      2.27 o
   1  10   3        3.15        1.72      2.26 o
   2  10   3        0.86       -1.46      2.04 o
   3  10   3       13.05       18.42      4.09 o
   4  10   3       21.88       19.02      4.29 o
   5  10   3       17.00       29.79      4.65 o
   6  10   3        2.20       -0.42      2.94 o
   7  10   3        2.24       -1.97      3.18 o
  -6  11   3        4.01        9.54      4.56 o
  -5  11   3        6.44        9.16      3.18 o
  -4  11   3       12.21       11.73      2.94 o
  -3  11   3        0.67        0.30      2.12 o
  -2  11   3        1.60       -3.66      2.87 o
  -1  11   3        5.48        3.21      2.22 o
   0  11   3        3.94        3.55      2.10 o
   1  11   3        2.58        0.70      3.19 o
   2  11   3        1.31        0.90      5.23 o
   3  11   3        2.64        4.03      3.32 o
   4  11   3       12.04        2.88      3.59 o
 -15   0   4       23.37       42.26      5.66 o
 -14   0   4       40.72       38.45      5.11 o
 -13   0   4        4.43        2.83      2.45 o
 -12   0   4       81.23       74.87      6.00 o
 -11   0   4       46.52       45.22      4.53 o
 -10   0   4       65.75       64.09      3.05 o
  -9   0   4      284.56      253.53      6.18 o
  -8   0   4      112.09      114.35      3.81 o
  -7   0   4      637.72      627.40     11.57 o
  -6   0   4       21.88       23.06      2.84 o
  -5   0   4        8.06        8.98      1.13 o
  -4   0   4     1172.65     1195.89     18.97 o
  -3   0   4      426.28      406.71      6.63 o
  -2   0   4      128.17      148.36      5.25 o
  -1   0   4      352.26      348.56      6.59 o
   0   0   4      984.28      965.12     15.79 o
   1   0   4      888.46      914.53     12.83 o
   2   0   4      417.75      436.95      6.62 o
   3   0   4     1863.12     1902.48     23.08 o
   4   0   4      150.51      157.74      4.06 o
   5   0   4        5.52        9.06      1.83 o
   6   0   4        1.69        2.33      1.69 o
   7   0   4        0.65       -0.46      2.86 o
   8   0   4       35.01       23.21      3.55 o
   9   0   4       24.37       20.94      3.63 o
  10   0   4       48.81       43.69      6.07 o
  11   0   4        0.35        1.18      4.62 o
  12   0   4        9.97        5.83      6.12 o
 -15   1   4        1.85        1.05      2.15 o
 -14   1   4       17.00       22.86      2.92 o
 -13   1   4        0.00        2.51      1.63 o
 -12   1   4        1.47        3.87      1.66 o
 -11   1   4      106.35      101.21      4.32 o
 -10   1   4      175.32      179.21      4.28 o
  -9   1   4       76.48       79.62      3.15 o
  -8   1   4       19.25       23.96      1.57 o
  -7   1   4        0.22        0.72      0.77 o
  -6   1   4        2.05        0.87      0.65 o
  -5   1   4        5.93        7.14      0.86 o
  -4   1   4       20.88       21.18      1.09 o
  -3   1   4      241.02      243.43      3.69 o
  -2   1   4      115.08      123.37      2.38 o
  -1   1   4       26.84       25.98      1.85 o
   0   1   4      156.09      165.10      3.04 o
   1   1   4      318.94      309.52      4.21 o
   2   1   4      939.38      923.73      8.93 o
   3   1   4        8.15        6.82      0.86 o
   4   1   4        0.16        0.05      0.69 o
   5   1   4        2.95        1.15      1.11 o
   6   1   4       11.42       13.44      1.67 o
   7   1   4        3.32        3.02      1.39 o
   8   1   4       20.58       20.05      2.73 o
   9   1   4        2.05        3.47      1.78 o
  10   1   4        4.14        2.81      1.90 o
  11   1   4        2.96        3.24      2.77 o
  12   1   4        2.50        3.11      3.05 o
 -14   2   4       24.81       21.09      2.89 o
 -13   2   4        0.16        2.40      2.35 o
 -12   2   4       14.18       16.47      2.30 o
 -11   2   4        0.88       -1.80      1.20 o
 -10   2   4        7.15        9.15      1.46 o
  -9   2   4        9.61        9.11      1.42 o
  -8   2   4       26.29       25.04      1.61 o
  -7   2   4        5.90        6.00      1.16 o
  -6   2   4      213.94      212.66      4.34 o
  -5   2   4        0.11        2.22      0.73 o
  -4   2   4      397.61      406.90      6.04 o
  -3   2   4       73.60       85.45      1.99 o
  -2   2   4      127.63      132.89      2.42 o
  -1   2   4       80.11       65.19      2.55 o
   0   2   4      148.38      146.74      2.59 o
   1   2   4       27.81       28.15      1.50 o
   2   2   4      133.04      126.19      2.52 o
   3   2   4        1.38        2.09      0.88 o
   4   2   4        4.71        2.97      0.98 o
   5   2   4       23.05       23.52      1.90 o
   6   2   4      137.16      137.17      3.91 o
   7   2   4      107.03      102.16      3.65 o
   8   2   4        1.07        0.07      1.24 o
   9   2   4        0.79        0.44      1.51 o
  10   2   4        2.36        1.22      1.93 o
  11   2   4        4.49        0.21      1.95 o
  12   2   4        0.08       -1.48      2.58 o
 -14   3   4        0.01        0.63      1.82 o
 -13   3   4       10.47        9.31      2.23 o
 -12   3   4        4.82        4.44      1.76 o
 -11   3   4       24.32       23.51      2.16 o
 -10   3   4        3.98        3.74      1.38 o
  -9   3   4       29.61       30.32      2.15 o
  -8   3   4        0.00       -1.05      0.99 o
  -7   3   4        9.10        6.96      1.16 o
  -6   3   4      110.81      102.62      3.53 o
  -5   3   4       49.86       53.78      1.92 o
  -4   3   4       34.43       35.32      1.98 o
  -3   3   4      100.07      109.25      1.98 o
  -2   3   4       42.04       37.27      1.24 o
  -1   3   4        2.61        1.98      0.40 o
   0   3   4        1.81        1.42      0.73 o
   1   3   4       24.27       29.92      2.08 o
   2   3   4      194.66      202.01      3.51 o
   3   3   4       86.48       86.34      2.30 o
   4   3   4       19.06       18.35      1.54 o
   5   3   4       61.22       60.81      2.62 o
   6   3   4        9.26       11.09      1.76 o
   7   3   4        0.40        0.81      1.22 o
   8   3   4        1.38        1.04      1.24 o
   9   3   4       12.36       12.07      1.85 o
  10   3   4        0.00       -1.42      1.40 o
  11   3   4        0.49       -1.25      2.14 o
  12   3   4        2.13       -0.48      4.04 o
 -14   4   4        0.56       -0.20      1.94 o
 -13   4   4       14.33       18.03      2.69 o
 -12   4   4        2.68        3.99      1.82 o
 -11   4   4       33.32       31.42      2.51 o
 -10   4   4        7.21        9.32      1.63 o
  -9   4   4       15.90       12.60      2.03 o
  -8   4   4       31.11       37.85      2.45 o
  -7   4   4       90.62       96.25      3.89 o
  -6   4   4       33.24       34.69      1.85 o
  -5   4   4      176.76      181.36      3.92 o
  -4   4   4       20.20       22.87      1.99 o
  -3   4   4      196.17      209.79      4.29 o
  -2   4   4       39.97       40.05      1.67 o
  -1   4   4       69.73       68.54      2.59 o
   0   4   4       40.31       43.50      1.88 o
   1   4   4      204.47      219.21      3.48 o
   2   4   4       21.37       22.63      1.73 o
   3   4   4        9.91        9.55      1.19 o
   4   4   4        1.13        1.40      1.04 o
   5   4   4       58.26       55.56      2.39 o
   6   4   4        2.33        2.19      1.25 o
   7   4   4       37.11       37.63      2.39 o
   8   4   4        1.36       -1.21      1.25 o
   9   4   4        0.00        0.75      1.37 o
  10   4   4        0.75        0.29      1.46 o
  11   4   4        3.77        4.04      2.39 o
 -13   5   4       12.42       17.72      3.08 o
 -12   5   4        1.64        1.14      1.63 o
 -11   5   4       73.98       69.80      3.71 o
 -10   5   4        1.42       -0.54      1.56 o
  -9   5   4       39.18       42.92      3.17 o
  -8   5   4      332.79      318.67      7.32 o
  -7   5   4       50.87       55.23      4.57 o
  -6   5   4      141.00      143.04      4.66 o
  -5   5   4      139.15      125.42      3.61 o
  -4   5   4       15.58       13.66      2.11 o
  -3   5   4       66.69       67.31      2.72 o
  -2   5   4      180.81      189.57      3.86 o
  -1   5   4      125.59      137.12      3.47 o
   0   5   4       10.44        9.82      1.40 o
   1   5   4       81.05       90.53      3.94 o
   2   5   4        0.17        0.29      0.89 o
   3   5   4       24.73       26.78      1.70 o
   4   5   4       59.13       59.24      2.35 o
   5   5   4      127.96      122.33      3.46 o
   6   5   4       24.69       21.38      2.08 o
   7   5   4        3.29        1.41      1.37 o
   8   5   4        4.05        7.07      1.60 o
   9   5   4        2.28        0.06      2.24 o
  10   5   4        2.20        2.23      1.89 o
  11   5   4       11.87        8.31      2.72 o
 -13   6   4        0.64        2.92      2.56 o
 -12   6   4        1.51        1.61      2.08 o
 -11   6   4        2.12        1.38      2.25 o
 -10   6   4       12.22        7.51      2.45 o
  -9   6   4       25.11       23.97      3.20 o
  -8   6   4       20.04       19.76      2.84 o
  -7   6   4      138.65      133.81      6.10 o
  -6   6   4      595.32      557.44     12.46 o
  -5   6   4      238.99      225.30      5.05 o
  -4   6   4        0.53        0.28      1.46 o
  -3   6   4       21.91       25.08      2.30 o
  -2   6   4       69.73       76.05      3.68 o
  -1   6   4        8.84        8.37      1.64 o
   0   6   4       38.36       39.04      2.23 o
   1   6   4       42.33       37.16      3.16 o
   2   6   4        8.99       10.27      1.81 o
   3   6   4       65.99       58.85      3.73 o
   4   6   4      134.33      133.47      3.49 o
   5   6   4       63.20       60.44      2.76 o
   6   6   4      110.62      116.97      3.62 o
   7   6   4       33.39       30.33      2.32 o
   8   6   4        4.10        3.32      1.77 o
   9   6   4        9.29       12.21      2.21 o
  10   6   4       23.63       24.54      3.23 o
 -12   7   4       12.57       11.03      3.14 o
 -11   7   4        8.46        9.94      3.69 o
 -10   7   4        0.28       -2.00      2.02 o
  -9   7   4        5.35        1.79      5.92 o
  -8   7   4       36.19       30.40      4.01 o
  -7   7   4       37.59       36.83      3.66 o
  -6   7   4       74.43       77.64      4.95 o
  -5   7   4       31.61       27.82      7.84 o
  -4   7   4        3.29        2.89      1.99 o
  -3   7   4       67.47       69.16      5.95 o
  -2   7   4        0.50        0.32      1.24 o
  -1   7   4        3.59        2.56      1.42 o
   0   7   4       29.10       31.21      2.50 o
   1   7   4        1.77        1.42      1.26 o
   2   7   4        0.10       -0.49      1.37 o
   3   7   4       13.91       19.50      3.63 o
   4   7   4       57.49       64.95      4.65 o
   5   7   4       42.07       50.85      2.97 o
   6   7   4        8.53        7.35      2.40 o
   7   7   4        1.29        1.54      1.85 o
   8   7   4        0.33       -2.55      1.70 o
   9   7   4        8.31        7.77      2.79 o
 -11   8   4        0.19       -3.98      2.66 o
 -10   8   4        6.89       10.57      6.09 o
  -9   8   4       10.61        7.94      2.72 o
  -8   8   4       17.14       15.63      3.04 o
  -7   8   4        0.24        0.39      2.74 o
  -6   8   4      105.14       97.21      5.77 o
  -5   8   4       36.98       31.85      4.61 o
  -4   8   4        2.28        1.69      1.90 o
  -3   8   4       61.88       68.71      3.99 o
  -2   8   4       38.76       37.57      3.07 o
  -1   8   4       20.89       22.64      2.12 o
   0   8   4       12.53       10.43      1.92 o
   1   8   4        1.44        1.69      1.48 o
   2   8   4        0.03       -0.90      1.45 o
   3   8   4        0.64        0.57      1.53 o
   4   8   4      160.00      183.44      5.49 o
   5   8   4        1.74        2.28      2.12 o
   6   8   4        8.35        3.84      2.29 o
   7   8   4        0.96       -0.30      2.16 o
   8   8   4        6.31        6.91      2.80 o
  -9   9   4        6.82       -1.24      2.77 o
  -8   9   4        8.34        5.43      3.62 o
  -7   9   4       43.93       43.21      5.74 o
  -6   9   4        4.67        4.48      2.47 o
  -5   9   4       13.86       17.51      3.71 o
  -4   9   4        0.03        4.77      3.80 o
  -3   9   4        0.11       -1.56      1.57 o
  -2   9   4        0.40       -1.24      1.60 o
  -1   9   4        0.56        3.45      1.86 o
   0   9   4        0.19        0.74      1.97 o
   1   9   4       11.06        8.85      2.46 o
   2   9   4        0.07       -1.07      2.76 o
   3   9   4        2.81        4.95      2.99 o
   4   9   4       25.75       27.15      4.38 o
   5   9   4       23.81       30.51      5.42 o
   6   9   4        0.13       -2.14      2.72 o
   7   9   4        1.85        4.37      3.56 o
  -7  10   4       16.30       20.11      7.88 o
  -6  10   4       10.26        7.75      2.89 o
  -5  10   4        1.25        1.68      2.39 o
  -4  10   4       11.42       12.88      2.56 o
  -3  10   4        1.80        4.55      2.22 o
  -2  10   4       14.30       11.47      2.48 o
  -1  10   4       16.74       17.34      3.08 o
   0  10   4        8.78        6.08      2.22 o
   1  10   4       25.19       25.41      3.40 o
   2  10   4        8.74        7.61      3.50 o
   3  10   4        0.17        0.87      4.47 o
   4  10   4       47.49       40.27      5.19 o
   5  10   4        0.56       -5.87      4.02 o
  -4  11   4        7.24        1.01      5.87 o
  -3  11   4       14.26       12.16      3.98 o
  -2  11   4        0.15       -3.28      2.19 o
  -1  11   4        0.55       -2.37      2.11 o
   0  11   4        3.51        2.15      2.50 o
   1  11   4        1.57       -0.66      2.86 o
   2  11   4        1.50        0.71      5.42 o
 -14   1   5        8.35       15.93      2.58 o
 -13   1   5        0.67        1.95      1.61 o
 -12   1   5        5.78        5.87      2.52 o
 -11   1   5        0.00        1.08      1.34 o
 -10   1   5        2.59        2.24      1.18 o
  -9   1   5       37.04       38.70      2.26 o
  -8   1   5       32.15       35.28      1.84 o
  -7   1   5        3.96        3.54      0.91 o
  -6   1   5        6.58        6.71      0.93 o
  -5   1   5        0.03       -0.56      0.61 o
  -4   1   5      631.09      654.15      9.31 o
  -3   1   5       20.12       18.65      1.21 o
  -2   1   5        5.33        4.54      0.82 o
  -1   1   5       46.60       40.03      2.13 o
   0   1   5       26.78       32.47      3.32 o
   1   1   5      130.10      139.44      3.22 o
   2   1   5       74.54       75.48      1.96 o
   3   1   5        6.60        7.07      0.97 o
   4   1   5       35.12       37.01      2.21 o
   5   1   5        0.60        0.85      1.16 o
   6   1   5       73.03       70.80      4.86 o
   7   1   5       23.09       17.81      3.56 o
   8   1   5       16.01       15.86      2.95 o
   9   1   5        0.81       -3.23      2.84 o
  10   1   5        2.06        5.51      6.87 o
  11   1   5        0.91       -0.91      3.39 o
 -14   2   5        0.76       -1.07      1.75 o
 -13   2   5        3.66        4.75      1.77 o
 -12   2   5       21.17       24.36      2.67 o
 -11   2   5       25.44       27.34      3.05 o
 -10   2   5       11.71       12.03      1.65 o
  -9   2   5      240.85      243.80      5.24 o
  -8   2   5        0.00       -0.74      0.93 o
  -7   2   5       38.10       42.47      2.31 o
  -6   2   5       87.23       91.79      2.55 o
  -5   2   5       14.84       15.83      1.72 o
  -4   2   5      352.91      348.88      5.49 o
  -3   2   5       13.25       11.81      0.86 o
  -2   2   5       73.20       71.53      2.44 o
  -1   2   5       16.36       18.23      1.45 o
   0   2   5      135.63      144.94      3.86 o
   1   2   5      227.74      235.18      3.55 o
   2   2   5       10.90       11.57      1.64 o
   3   2   5      210.92      197.02      3.62 o
   4   2   5        0.12       -1.41      1.00 o
   5   2   5       10.89       11.67      1.64 o
   6   2   5       23.82       19.22      2.01 o
   7   2   5        5.54        5.88      1.86 o
   8   2   5       26.03       30.72      3.55 o
   9   2   5        1.29        4.64      2.48 o
  10   2   5        0.00       -1.97      3.30 o
  11   2   5        1.11        4.30      3.57 o
 -14   3   5        0.50        0.44      1.97 o
 -13   3   5        1.00        0.81      1.67 o
 -12   3   5        4.75        3.82      1.78 o
 -11   3   5       11.10       10.34      2.03 o
 -10   3   5       37.65       41.63      2.61 o
  -9   3   5      119.42      132.00      3.92 o
  -8   3   5       62.29       60.04      2.90 o
  -7   3   5      142.05      143.86      3.79 o
  -6   3   5       84.06       78.67      2.72 o
  -5   3   5       81.16       85.08      2.66 o
  -4   3   5        6.96        8.50      1.05 o
  -3   3   5       41.13       42.01      2.04 o
  -2   3   5       97.75      100.53      2.67 o
  -1   3   5        6.46        4.70      0.67 o
   0   3   5       20.88       20.24      2.39 o
   1   3   5        7.72       10.42      0.98 o
   2   3   5       58.75       60.13      3.15 o
   3   3   5      135.77      127.59      3.54 o
   4   3   5        2.87        0.73      1.08 o
   5   3   5       16.41       17.51      3.95 o
   6   3   5       40.39       43.48      3.16 o
   7   3   5       29.93       34.95      3.31 o
   8   3   5        7.45        8.56      2.72 o
   9   3   5        0.15        0.51      2.21 o
  10   3   5       10.10        9.42      2.89 o
 -13   4   5        0.30        0.20      2.17 o
 -12   4   5        0.04        2.38      1.64 o
 -11   4   5       14.25       13.59      2.46 o
 -10   4   5       41.73       43.80      4.10 o
  -9   4   5      275.82      287.85      6.92 o
  -8   4   5      157.83      158.86      8.31 o
  -7   4   5      110.11      105.86      3.84 o
  -6   4   5        3.41        2.34      1.26 o
  -5   4   5        0.31       -0.09      0.97 o
  -4   4   5       50.49       60.45      2.83 o
  -3   4   5      218.01      223.83      4.64 o
  -2   4   5       24.33       23.23      1.42 o
  -1   4   5      130.91      139.11      2.83 o
   0   4   5        2.26        1.68      0.83 o
   1   4   5      161.30      166.88      3.75 o
   2   4   5       37.17       37.28      1.99 o
   3   4   5      101.95      100.45      4.74 o
   4   4   5       31.61       33.81      2.74 o
   5   4   5       31.52       32.25      2.78 o
   6   4   5        3.25        5.06      1.86 o
   7   4   5        3.03        4.09      2.29 o
   8   4   5        0.08       -0.76      3.72 o
   9   4   5       11.83        8.11      2.74 o
  10   4   5        1.68       -2.84      2.29 o
 -13   5   5        0.08       -0.24      3.61 o
 -12   5   5        0.45       -1.49      1.70 o
 -11   5   5        5.91        4.10      1.96 o
 -10   5   5        0.26        1.40      1.78 o
  -9   5   5        0.03       -1.17      1.67 o
  -8   5   5        2.24        1.24      1.79 o
  -7   5   5      118.62      119.51      5.53 o
  -6   5   5        1.89        2.55      1.69 o
  -5   5   5        7.25       11.69      2.10 o
  -4   5   5        7.21       10.60      2.88 o
  -3   5   5       21.77       22.20      2.16 o
  -2   5   5        0.40        1.42      1.08 o
  -1   5   5       16.34       17.34      1.67 o
   0   5   5        0.11        0.11      1.33 o
   1   5   5        6.24        5.37      1.59 o
   2   5   5       13.04       13.49      1.96 o
   3   5   5       32.85       44.76      3.42 o
   4   5   5        1.82        1.57      1.54 o
   5   5   5       35.27       38.02      3.46 o
   6   5   5        0.38       -0.41      1.94 o
   7   5   5        4.33        3.06      2.29 o
   8   5   5        4.26        3.75      2.28 o
   9   5   5        0.90       -0.40      2.24 o
 -12   6   5        0.01       -0.46      2.19 o
 -11   6   5        1.30        3.24      2.28 o
 -10   6   5        1.06        0.14      1.99 o
  -9   6   5        0.04       -2.40      1.60 o
  -8   6   5       37.52       39.23      3.72 o
  -7   6   5        0.48       -0.23      2.20 o
  -6   6   5        7.58       11.73      5.72 o
  -5   6   5       40.88       40.28      3.44 o
  -4   6   5        1.93        2.89      1.78 o
  -3   6   5        8.92       11.47      1.84 o
  -2   6   5        3.74        3.44      1.36 o
  -1   6   5       41.24       46.18      2.51 o
   0   6   5       10.26       11.00      1.90 o
   1   6   5        9.83        7.71      1.73 o
   2   6   5        7.13        6.58      1.72 o
   3   6   5        1.62        3.79      1.85 o
   4   6   5        1.22        1.57      1.58 o
   5   6   5        0.00        0.81      1.96 o
   6   6   5        1.75        2.02      2.16 o
   7   6   5        6.17        4.35      4.82 o
   8   6   5        0.25       -1.51      2.10 o
   9   6   5        3.66        7.76      2.76 o
 -11   7   5        2.31       -1.73      5.87 o
 -10   7   5       12.39       14.80      3.06 o
  -9   7   5       14.66        7.91      3.12 o
  -8   7   5       16.48       15.59      3.55 o
  -7   7   5       14.57        7.70      4.53 o
  -6   7   5       15.39       15.88      2.80 o
  -5   7   5      104.46      103.51      6.49 o
  -4   7   5       37.71       40.28      3.65 o
  -3   7   5        9.31       10.10      2.26 o
  -2   7   5        3.03        3.05      1.42 o
  -1   7   5       29.54       31.76      2.56 o
   0   7   5       50.09       48.46      3.11 o
   1   7   5       18.05       23.50      2.40 o
   2   7   5        0.26       -1.25      1.48 o
   3   7   5        7.47        3.72      2.12 o
   4   7   5        9.61        8.12      2.27 o
   5   7   5       31.25       27.97      3.30 o
   6   7   5        4.05        1.96      2.26 o
   7   7   5        0.09       -2.76      2.08 o
   8   7   5        2.71        0.22      2.29 o
 -10   8   5        0.14        1.58      3.26 o
  -9   8   5       25.29       23.18      3.98 o
  -8   8   5       26.53       27.96      3.64 o
  -7   8   5       28.86       28.99      3.69 o
  -6   8   5       23.28       20.22      3.22 o
  -5   8   5        6.84        7.67      3.16 o
  -4   8   5       58.62       60.59      7.06 o
  -3   8   5       24.56       36.51      6.15 o
  -2   8   5       15.36       13.97      2.76 o
  -1   8   5       37.10       39.03      3.71 o
   0   8   5        1.04        3.71      1.96 o
   1   8   5        0.75        0.47      2.06 o
   2   8   5        4.04        2.42      2.06 o
   3   8   5        0.28        1.51      2.20 o
   4   8   5       30.93       32.88      4.26 o
   5   8   5       25.12       25.76      4.07 o
   6   8   5       12.40       10.88      3.76 o
  -8   9   5       19.29       16.70      3.90 o
  -7   9   5        2.25        0.92      2.73 o
  -6   9   5        3.49       -0.60      2.14 o
  -5   9   5       13.12       13.69      5.59 o
  -4   9   5        1.03        2.35      2.28 o
  -3   9   5       37.69       44.55      4.28 o
  -2   9   5       54.51       59.14      4.80 o
  -1   9   5        0.52       -1.41      2.72 o
   0   9   5       50.65       38.28      4.66 o
   1   9   5       36.64       28.91      6.83 o
   2   9   5        5.97        6.63      5.02 o
   3   9   5        3.96       15.36      5.42 o
   4   9   5       30.39       38.45      7.33 o
   5   9   5        0.31       -1.71      3.71 o
  -6  10   5        0.04        1.96      2.91 o
  -5  10   5        7.42        9.15      3.55 o
  -4  10   5        0.79        1.21      4.06 o
  -3  10   5       22.72       18.61      7.02 o
  -2  10   5       10.26        8.39      2.82 o
  -1  10   5        5.84        6.49      2.69 o
   0  10   5        7.43        5.36      3.20 o
   1  10   5        0.32       -3.91      4.21 o
   2  10   5       16.02       14.06      6.33 o
 -13   0   6        1.13        2.64      2.69 o
 -12   0   6       32.52       35.57      4.36 o
 -11   0   6      264.77      255.33      9.32 o
 -10   0   6       21.21       19.46      2.91 o
  -9   0   6      146.95      149.40      4.99 o
  -8   0   6        5.73        2.08      1.52 o
  -7   0   6       51.16       49.24      2.90 o
  -6   0   6      126.03      132.21      5.16 o
  -4   0   6        0.35        1.91      1.72 o
  -3   0   6       10.13        7.69      1.95 o
  -2   0   6        0.01        0.21      1.30 o
  -1   0   6        3.15        3.81      1.82 o
   0   0   6        2.08        0.78      1.08 o
   1   0   6      833.09      766.54     19.13 o
   2   0   6       51.40       40.73      8.73 o
   3   0   6       56.96       57.86      7.53 o
   4   0   6       32.59       33.06      4.21 o
   5   0   6       13.93        6.42      2.80 o
   6   0   6        1.72        1.05      2.72 o
   7   0   6       22.00       12.75      5.02 o
   8   0   6        7.20        7.33      5.32 o
   9   0   6        2.22       -3.82      3.91 o
 -13   1   6        0.20       -1.13      1.58 o
 -12   1   6        0.26        3.92      2.08 o
 -11   1   6        9.73       10.00      1.88 o
 -10   1   6        2.93        2.94      1.33 o
  -9   1   6      232.25      243.93      8.22 o
  -8   1   6        8.00        8.04      1.16 o
  -7   1   6       27.67       23.31      1.50 o
  -6   1   6       72.07       72.08      2.16 o
  -5   1   6        9.77        4.55      1.02 o
  -4   1   6       20.07       21.20      1.62 o
  -3   1   6       31.67       28.09      1.45 o
  -2   1   6        1.53        0.58      0.72 o
  -1   1   6        2.63        0.08      0.92 o
   0   1   6        3.32        2.54      1.13 o
   1   1   6      118.55      110.10      3.96 o
   2   1   6       22.21       21.44      2.45 o
   3   1   6      171.59      179.84      5.71 o
   4   1   6       54.01       53.76      4.27 o
   5   1   6       21.07       16.26      2.84 o
   6   1   6        5.55        3.62      2.37 o
   7   1   6        7.28        7.49      2.59 o
   8   1   6        3.01        2.32      3.61 o
   9   1   6        0.03       -1.48      3.41 o
 -13   2   6        6.49        7.91      2.05 o
 -12   2   6        2.85        3.65      1.72 o
 -11   2   6        8.03        8.27      1.95 o
 -10   2   6       11.75       14.16      2.70 o
  -9   2   6      132.75      140.17      3.96 o
  -8   2   6       42.97       51.43      2.59 o
  -7   2   6      107.11      102.94      3.02 o
  -6   2   6       10.72        7.87      1.51 o
  -5   2   6        8.00        6.49      1.76 o
  -4   2   6        0.09       -0.16      1.38 o
  -3   2   6       16.19       15.26      1.36 o
  -2   2   6        0.11       -1.14      1.11 o
  -1   2   6        1.84        1.01      1.28 o
   0   2   6        0.85       -0.45      1.37 o
   1   2   6       97.33       97.07      4.23 o
   2   2   6       61.57       66.73      4.86 o
   3   2   6      236.34      230.17      9.18 o
   4   2   6        3.65        5.43      2.19 o
   5   2   6       14.74        9.98      2.61 o
   6   2   6        5.54        3.52      3.03 o
   7   2   6        1.40        2.25      2.31 o
   8   2   6        5.31        0.17      2.63 o
   9   2   6        7.12        8.35      3.03 o
 -13   3   6        0.60        3.26      2.23 o
 -12   3   6        2.44        5.79      2.04 o
 -11   3   6        8.81        8.20      2.15 o
 -10   3   6        5.69        6.85      1.86 o
  -9   3   6       30.54       30.18      2.56 o
  -8   3   6        0.06       -0.24      1.24 o
  -7   3   6        2.87        3.00      1.31 o
  -6   3   6      107.44      120.82      5.96 o
  -5   3   6        1.49        2.00      1.13 o
  -4   3   6        5.33        3.62      1.43 o
  -3   3   6        6.28       10.21      2.78 o
  -2   3   6        0.34        0.55      1.03 o
  -1   3   6        1.04       -0.27      0.98 o
   0   3   6        4.16        2.24      2.24 o
   1   3   6        2.01        1.20      1.84 o
   2   3   6       21.72       15.26      3.81 o
   3   3   6        8.42        8.53      2.37 o
   4   3   6        0.06       -1.66      1.84 o
   5   3   6        2.79        0.26      1.97 o
   6   3   6       18.88       14.28      3.07 o
   7   3   6        0.73       -1.86      2.14 o
   8   3   6        0.76       -0.45      2.32 o
   9   3   6        2.10        3.81      2.61 o
 -12   4   6        1.99        3.76      2.26 o
 -11   4   6        6.38        7.21      2.15 o
 -10   4   6       36.03       30.53      2.78 o
  -9   4   6        8.15        7.18      2.06 o
  -8   4   6        2.11        2.67      1.69 o
  -7   4   6        0.16       -0.89      1.41 o
  -6   4   6       45.05       39.73      3.34 o
  -5   4   6       11.84        8.94      1.85 o
  -4   4   6       20.79       20.84      2.45 o
  -3   4   6        7.78        4.94      1.36 o
  -2   4   6       10.55        4.14      1.95 o
  -1   4   6        4.79        5.32      2.04 o
   0   4   6       30.61       27.77      2.99 o
   1   4   6        3.12        2.18      1.77 o
   2   4   6       34.67       29.51      3.26 o
   3   4   6        1.88        2.79      2.08 o
   4   4   6        1.88        4.11      2.16 o
   5   4   6        6.12        3.37      2.56 o
   6   4   6       11.09        9.20      2.63 o
   7   4   6        1.73       -0.33      2.27 o
   8   4   6        0.29       -2.55      2.25 o
 -11   5   6        0.83        3.53      1.92 o
 -10   5   6       12.96       15.97      2.59 o
  -9   5   6        9.38       10.93      2.32 o
  -8   5   6       19.77       19.73      2.74 o
  -7   5   6       68.13       67.77      4.86 o
  -6   5   6      125.37      131.95     10.71 o
  -5   5   6       11.31       11.13      2.00 o
  -4   5   6       19.55       17.40      2.23 o
  -3   5   6        0.32       -0.71      1.18 o
  -2   5   6       32.00       21.71      2.56 o
  -1   5   6        2.60       -0.07      1.77 o
   0   5   6       16.46       19.09      2.69 o
   1   5   6       20.91       23.12      2.88 o
   2   5   6       15.27       12.49      2.42 o
   3   5   6       13.37       11.16      2.58 o
   4   5   6       20.68       20.07      4.69 o
   5   5   6        1.31        0.29      2.10 o
   6   5   6       11.67       10.19      2.69 o
   7   5   6        0.10       -2.03      2.13 o
   8   5   6        2.62        1.71      2.45 o
 -11   6   6        3.72        3.48      2.64 o
 -10   6   6        0.70       -0.91      1.87 o
  -9   6   6       11.12       12.40      4.91 o
  -8   6   6       44.49       45.96      4.58 o
  -7   6   6        2.10       -0.13      1.66 o
  -6   6   6       16.85       18.36      2.69 o
  -5   6   6       16.20       14.68      3.05 o
  -4   6   6        7.27        7.67      2.05 o
  -3   6   6       26.07       23.45      2.39 o
  -2   6   6       23.04       17.90      2.11 o
  -1   6   6       44.29       35.55      3.38 o
   0   6   6        8.95        7.54      2.49 o
   1   6   6        3.79        2.72      1.94 o
   2   6   6        8.43        7.54      3.10 o
   3   6   6        1.50       -0.89      1.86 o
   4   6   6       35.55       39.44      3.78 o
   5   6   6        3.72        1.51      2.18 o
   6   6   6        0.95       -2.35      1.95 o
   7   6   6        0.91        1.50      2.45 o
  -9   7   6        1.53       -1.94      3.26 o
  -8   7   6        3.88        3.55      2.17 o
  -7   7   6       19.41       21.98      3.15 o
  -6   7   6        4.56       -0.58      2.07 o
  -5   7   6        4.66        2.11      2.02 o
  -4   7   6       14.23       18.13      3.27 o
  -3   7   6        9.59       12.95      2.51 o
  -2   7   6       40.69       41.84      3.26 o
  -1   7   6        3.30        6.71      2.84 o
   0   7   6        3.29       -0.41      1.99 o
   1   7   6        3.11        3.19      2.06 o
   2   7   6        0.89        1.97      2.08 o
   3   7   6        2.73        4.51      2.24 o
   4   7   6        0.40        0.84      2.16 o
   5   7   6       11.70       10.34      2.81 o
   6   7   6        3.00        4.98      2.62 o
  -8   8   6        5.34       -0.50      2.49 o
  -7   8   6       11.28       12.46      4.27 o
  -6   8   6        2.69        2.07      2.18 o
  -5   8   6        3.95        3.00      2.25 o
  -4   8   6       12.30        8.66      2.55 o
  -3   8   6        4.04        1.52      2.03 o
  -2   8   6        0.44       -1.00      1.70 o
  -1   8   6       10.49       13.06      3.34 o
   0   8   6       35.34       29.23      4.19 o
   1   8   6        5.25        8.76      2.56 o
   2   8   6        1.00        3.00      2.68 o
   3   8   6        1.44       -2.01      3.22 o
   4   8   6        1.83        5.19      3.12 o
  -6   9   6        2.60        8.88      3.20 o
  -5   9   6       22.09       20.54      6.52 o
  -4   9   6        0.36       -2.08      2.39 o
  -3   9   6       10.93        8.53      3.08 o
  -2   9   6        1.41        4.32      3.26 o
  -1   9   6        0.90       -2.81      4.02 o
   0   9   6        1.39       -2.71      4.21 o
   1   9   6        4.21        4.71      4.71 o
   2   9   6        2.46       -0.71      4.21 o
 -12   1   7       15.96       21.58      2.75 o
 -11   1   7      128.93      141.50      5.31 o
 -10   1   7        3.15        5.01      1.73 o
  -9   1   7       24.89       26.45      2.05 o
  -8   1   7        0.89        0.79      0.93 o
  -7   1   7        9.71       10.62      1.40 o
  -6   1   7       11.53       11.63      1.30 o
  -5   1   7        6.58        7.06      1.75 o
  -4   1   7       21.69       21.75      2.73 o
  -3   1   7       66.92       57.25      2.92 o
  -2   1   7       66.01       64.77      3.10 o
  -1   1   7       60.73       60.11      3.28 o
   0   1   7       12.64       10.99      2.24 o
   1   1   7      129.90      130.12      5.05 o
   2   1   7       16.33       11.65      2.38 o
   3   1   7       30.22       34.55      3.76 o
   4   1   7       22.10       22.71      3.46 o
   5   1   7        0.01        0.17      2.14 o
   6   1   7        2.53        3.05      2.47 o
   7   1   7        6.49        1.93      2.59 o
 -11   2   7       18.54       22.52      3.21 o
 -10   2   7        1.31        2.06      1.56 o
  -9   2   7        2.83        1.76      1.25 o
  -8   2   7        5.67        5.50      1.24 o
  -7   2   7        0.07       -1.44      1.34 o
  -6   2   7        0.03       -2.63      1.80 o
  -5   2   7       19.18       16.87      4.56 o
  -4   2   7        0.03       -1.77      1.27 o
  -3   2   7        0.21        1.09      1.29 o
  -2   2   7        4.04        4.55      1.41 o
  -1   2   7       38.76       41.73      3.42 o
   0   2   7       25.11       19.40      2.94 o
   1   2   7       20.31       19.85      3.10 o
   2   2   7        8.29        6.35      2.39 o
   3   2   7        0.70        1.23      2.13 o
   4   2   7        0.02        0.20      2.11 o
   5   2   7        0.06        1.12      2.48 o
   6   2   7        0.00        1.17      2.39 o
   7   2   7        0.88       -1.53      2.25 o
 -11   3   7        0.04        1.37      1.81 o
 -10   3   7        1.32        0.95      1.36 o
  -9   3   7       21.38       21.65      2.15 o
  -8   3   7        2.77        4.19      2.64 o
  -7   3   7       14.16       16.20      4.87 o
  -6   3   7        2.41        0.30      3.22 o
  -5   3   7        0.25        1.62      2.26 o
  -4   3   7       39.02       32.40      3.58 o
  -3   3   7       12.95       11.47      2.22 o
  -2   3   7        6.69        8.09      2.02 o
  -1   3   7        9.24       11.59      2.49 o
   0   3   7        0.38       -0.74      1.81 o
   1   3   7        0.92        1.29      1.99 o
   2   3   7        4.08        2.95      2.11 o
   3   3   7        2.93        2.24      2.07 o
   4   3   7        2.27        3.85      5.74 o
   5   3   7        0.51        1.84      2.23 o
   6   3   7        0.00       -3.03      2.02 o
   7   3   7        0.39        1.69      2.65 o
 -11   4   7        4.19        1.86      2.09 o
 -10   4   7        0.05        0.75      1.46 o
  -9   4   7       23.68       25.13      2.40 o
  -8   4   7       14.06       18.31      2.76 o
  -7   4   7       34.30       40.70      3.11 o
  -6   4   7       18.11       19.55      2.17 o
  -5   4   7        0.19       -0.07      2.23 o
  -4   4   7       10.43        6.85      3.05 o
  -3   4   7        9.79       13.86      2.70 o
  -2   4   7       59.72       58.46      3.87 o
  -1   4   7       26.67       33.09      4.42 o
   0   4   7        1.55        3.30      2.34 o
   1   4   7        1.23        0.63      2.43 o
   2   4   7        0.05        2.52      2.01 o
   3   4   7        2.43        1.44      2.80 o
   4   4   7        0.90       -1.14      1.90 o
   5   4   7        2.46        3.25      2.30 o
   6   4   7        0.54        2.27      2.51 o
 -10   5   7        0.03        0.36      1.70 o
  -9   5   7        8.24       10.26      2.30 o
  -8   5   7       22.31       20.91      2.82 o
  -7   5   7       19.70       18.23      3.23 o
  -6   5   7       10.19        8.32      2.01 o
  -5   5   7        1.60        0.53      1.48 o
  -4   5   7        0.11       -1.95      1.35 o
  -3   5   7        3.87        5.56      2.28 o
  -2   5   7       14.44       16.58      2.62 o
  -1   5   7        1.16        1.83      1.95 o
   0   5   7        0.00        2.02      2.06 o
   1   5   7        0.49        0.44      2.06 o
   2   5   7        8.04        8.23      2.61 o
   3   5   7        0.83        3.54      2.31 o
   4   5   7       10.17       17.10      3.85 o
   5   5   7        2.37        5.00      2.54 o
  -9   6   7       12.94       14.23      6.52 o
  -8   6   7        6.60        7.03      2.30 o
  -7   6   7        0.03       -1.90      1.69 o
  -6   6   7       10.22       12.24      2.41 o
  -5   6   7        1.68        1.62      2.06 o
  -4   6   7       10.73       14.93      2.45 o
  -3   6   7       10.52       13.28      2.99 o
  -2   6   7        0.76       -0.29      2.09 o
  -1   6   7        4.51        4.78      2.06 o
   0   6   7        0.81        0.23      2.13 o
   1   6   7        4.69        7.37      2.59 o
   2   6   7        0.15        0.64      2.16 o
   3   6   7        1.33        6.74      2.55 o
   4   6   7        3.18       -1.60      2.29 o
  -7   7   7       26.42       28.29      3.93 o
  -6   7   7        4.50       -0.29      2.26 o
  -5   7   7        0.75        0.27      1.92 o
  -4   7   7        4.82        9.01      2.34 o
  -3   7   7       39.40       37.56      5.41 o
  -2   7   7        2.41       -1.82      2.20 o
  -1   7   7        1.47        0.04      2.18 o
   0   7   7        1.25        3.90      2.29 o
   1   7   7        0.03        2.04      2.30 o
   2   7   7        0.23       -1.54      2.16 o
  -4   8   7        7.01        3.79      4.71 o
  -3   8   7       24.86       27.11      3.91 o
  -2   8   7       11.86        8.64      4.92 o
  -1   8   7        0.45        9.33      5.12 o
   0   8   7        7.86        9.53      4.92 o
  -9   0   8       28.04       29.01      5.83 o
  -8   0   8        3.18        8.53      4.12 o
  -7   0   8       11.80        7.63      4.02 o
  -6   0   8        0.78        4.61      2.48 o
  -5   0   8        0.13        2.04      2.17 o
  -4   0   8        2.86        5.85      2.47 o
  -3   0   8        9.35        6.97      2.29 o
  -2   0   8       30.75       28.31      3.42 o
  -1   0   8       24.57       30.07      3.48 o
   0   0   8        0.07       -3.30      2.20 o
   1   0   8        2.64       -0.99      2.91 o
   2   0   8        6.81        4.90      2.97 o
   3   0   8       20.63       22.75      4.29 o
   4   0   8        9.23        7.91      3.71 o
   5   0   8        0.46        3.91      4.82 o
 -10   1   8        4.77        3.82      4.92 o
  -9   1   8        1.55        1.34      2.56 o
  -8   1   8       13.68       16.11      3.67 o
  -7   1   8       19.12       23.42      3.19 o
  -6   1   8        5.51        3.64      2.12 o
  -5   1   8       11.97       12.87      2.65 o
  -4   1   8        0.42       -1.55      1.53 o
  -3   1   8        3.47        3.11      1.81 o
  -2   1   8       10.44       11.95      2.08 o
  -1   1   8        6.63        6.29      1.79 o
   0   1   8        1.04        0.25      1.81 o
   1   1   8        6.22        7.39      2.56 o
   2   1   8       19.42       22.27      4.23 o
   3   1   8        4.58        9.69      2.85 o
   4   1   8        2.46        0.23      2.35 o
  -9   2   8        3.21        3.65      2.86 o
  -8   2   8        8.59        7.93      3.82 o
  -7   2   8        2.20        2.67      2.66 o
  -6   2   8        8.39        7.52      3.05 o
  -5   2   8        0.02        1.07      2.29 o
  -4   2   8        9.83        9.32      2.50 o
  -3   2   8        9.96       11.63      2.39 o
  -2   2   8        7.69        7.71      2.23 o
  -1   2   8       23.56       26.07      2.99 o
   0   2   8        0.22        0.57      2.08 o
   1   2   8        5.02        3.31      2.33 o
   2   2   8        2.42        0.36      2.75 o
   3   2   8        1.70        0.16      2.23 o
   4   2   8        7.93        5.35      2.59 o
  -9   3   8       26.65       38.48      5.13 o
  -8   3   8        0.10        2.55      2.97 o
  -7   3   8        0.05        0.27      6.07 o
  -6   3   8       11.04       11.41      4.87 o
  -5   3   8        6.65       14.45      3.62 o
  -4   3   8        0.27        0.47      2.56 o
  -3   3   8        6.22        7.78      2.27 o
  -2   3   8        0.19        0.55      1.69 o
  -1   3   8       17.18       14.43      4.82 o
   0   3   8        7.55        4.78      2.49 o
   1   3   8       10.88       10.11      2.68 o
   2   3   8        0.10       -1.00      2.22 o
   3   3   8       12.56        8.94      2.74 o
   4   3   8        0.76       -2.03      2.24 o
  -8   4   8        1.90        4.12      3.05 o
  -7   4   8        0.32        0.66      4.06 o
  -6   4   8        3.99        5.37      3.11 o
  -5   4   8        2.71        6.61      3.22 o
  -4   4   8       16.77       16.07      3.86 o
  -3   4   8       25.62       27.16      3.71 o
  -2   4   8        1.11        0.00      1.82 o
  -1   4   8        9.28       11.37      2.52 o
   0   4   8        2.67        5.14      2.62 o
   1   4   8        0.28        0.22      2.39 o
   2   4   8        1.15        0.64      2.24 o
   3   4   8        0.11        3.26      2.75 o
  -7   5   8        1.35        1.12      3.41 o
  -6   5   8        2.69        2.99      3.71 o
  -5   5   8       15.25       13.31      3.80 o
  -4   5   8        8.09       12.95      3.88 o
  -3   5   8        0.31        2.24      2.42 o
  -2   5   8        9.98        8.32      2.45 o
  -1   5   8        2.62        2.32      2.21 o
   0   5   8        1.21        2.70      2.42 o
   1   5   8       12.24       18.25      3.31 o
   2   5   8        1.08        0.91      2.24 o
  -4   6   8        9.06        5.32      5.22 o
  -3   6   8        0.00       -0.83      2.87 o
  -2   6   8        0.02       -2.17      2.72 o
  -1   6   8        0.16        1.35      3.06 o
  -6   1   9        8.80       17.67      5.72 o
  -5   1   9        0.58        2.41      4.12 o
  -4   1   9        0.25        4.02      4.21 o
  -3   1   9        0.28       -3.38      2.25 o
  -2   1   9        2.09        1.40      2.35 o
  -1   1   9        1.76        3.91      2.53 o
   0   1   9        0.89       -1.48      2.33 o
  -5   2   9        0.27       -4.12      3.52 o
  -4   2   9        1.10        3.94      2.80 o
  -3   2   9       14.34       13.99      2.79 o
  -2   2   9        2.75        2.00      2.08 o
  -1   2   9        3.32        3.21      2.26 o
 
